# Supplementary material for: Spatial Transcriptomic Analysis Reveals Regional Transcript Changes in Early and Late Stages of rd1 Model Mice with Retinitis Pigmentosa
Source: Int J Mol Sci. 2023 Oct 3;24(19):14869. doi: 10.3390/ijms241914869 (PMC10573885; doi:10.3390/ijms241914869)
Supplement: Supplementary file 1 [file ijms-24-14869-s001.zip › Supplementary Table S1.xlsx]

## Sheet: Table S1
Table S1: Primer sequences for quantitative PCR
Gene name	F	R
Efnb2	5’-TGTCCAGACAAGAGCCATGA-3’	5’-TGGTCGTGTGCTGTGGAGAGT-3’
Rho	5’-CCCTTCTCCAACGTCACAGG-3’	5’-TGAGGAAGTTGATGGGGAAGC-3’
Pde6b	5’-GATCCAAGACAGTCCTCTCCAAG-3’	5’-GACCACACGAAAGGAGATAGTCA-3’
Nrl	5’-GCTGGTCTCGATGTCTGT-3’	5’-CATTCAGCATGCCACCTG-3’
Gnat1	5’-ACGACGTAGACGGCAATGG-3’	5’-CCGCTTTTCTGGGGTGTTTT-3’
Kdr	5’-TGGAAGGTTTGCGTGCTCTT-3’	5’-CCACAGGGAACTCGCCTGTA-3’
Nr2f2	5’-GCAAGTGGAGAAGCTCAAGG-3’	5’-TTCCAAAG- CACACTGGGACT-3’
