# Supplementary material for: Spatial Transcriptomic Analysis Reveals Regional Transcript Changes in Early and Late Stages of rd1 Model Mice with Retinitis Pigmentosa
Source: Int J Mol Sci. 2023 Oct 3;24(19):14869. doi: 10.3390/ijms241914869 (PMC10573885; doi:10.3390/ijms241914869)
Supplement: Supplementary file 1 [file ijms-24-14869-s001.zip › Supplementary Table S2.xlsx]

## Sheet: TableS7
Table S2：Manufacturer of the antibody used and its dilution
Reagents	Factory	Product number	Dilution ratio
EDTA（PH8.0)Antigen Repair Fluid	Servicebio	G1206
BSA	Servicebio	G5001
autofluorescence quencher	Servicebio	G1221
primary antibody: VEGFA	Servicebio	GB13034	1:100
primary antibody: EFNB2	Biotech Lab	BTL0096N	1:100
DAPI	Servicebio	G1012	1:300
Anti-fluorescence quenching encapsulant	Servicebio	G1401
			Pitpnm2os2							Gm12411
			Ier3ip1							Gm15922
			Gm16555							Gm13590
			Gm16213							Olfr1191-ps1
			Pcp4							Gm15043
			Gm17023							Gm1826
			Gm17230							Mup-ps18
			Bend4							Olfr1186
			Vmn2r86							Gm13722
			Neat1							Rpl21-ps15
			Malat1							Olfr1118
			Gm20732							Gm5724
			Nrg3os							AI838599
			Gm11942							Gm14508
			3110021N24Rik							Foxd2os
			Ccdc85b							Pard3bos3
			Pou3f2							Vax2os
			Gm21963							Gm7805
			Nim1k							9430041J12Rik
			Samd11							E130218I03Rik
			Gm4617							Gm13723
			Gm5559							4930529C04Rik
			Lbhd1							4930597A21Rik
			Gm47283							Xist
			Olfr675							Gm15500
			Gm10736							Gm11399
			Gm26724							BC065397
			D130017N08Rik							Gm11373
			Gm26871							Gm25217
			Gm10516							Gm16025
			Tmem147os							Cbx6
			1700028E10Rik							Skint1
			A530083I20Rik							Uckl1
			4732491K20Rik							Gm4117
			Gm26666							A830011K09Rik
			Gm26586							4732440D04Rik
			6430590A07Rik							Galnt4
			E230029C05Rik							Ugt1a7c
			Gm26608							Pcp4
			2810429I04Rik							Vmn2r99
			Gm26901							Vmn2r58
			A730020E08Rik							Vmn1r174
			Bvht							Olfr111
			Ccdc166							Zscan4d
			Gm18821							Rps27
			Mir7647							Vmn2r63
			Gm19667							Vmn2r74
			Gm5776							Vmn2r70
			Rps10-ps2							Myl6
			Olfr1215							Rps13
			Gm28119							Vmn2r77
			Gm29084							Gm10722
			Gm28847							Vmn1r224
			Gm21627							Vmn2r110
			Gm10925							Gm10772
			Gm28998							Olfr443-ps1
			Gm29216							Gm5916
			Gm37469							Vmn2r11
			4930423C22Rik							Vmn1r9
			A930036K24Rik							Vmn2r3
			A430110C17Rik							Vmn2r23
			Gm37968							Vmn2r95
			Gm37289							Vmn2r105
			Gm37258							Vmn2r96
			5430420F09Rik							Vmn2r108
			Gm37795							Vmn2r17
			Pdcd5-ps							A830073O21Rik
			Gm37123							Vmn2r114
			Gm37393							Vmn2r59
			Gm37176							Gm9075
			Gm38067							Vmn2r-ps87
			Gm37856							Gm6887
			Gm37953							Olfr758-ps1
			Gm38104							Gpank1
			Gm38099							Vmn2r-ps80
			A130071D04Rik							Obox4-ps36
			Gm36972							4933438K21Rik
			E230020A03Rik							Rpl41
			Gm43010							Gm9637
			Gm42701							Gm3033
			Gm43485							Scgb2b7
			Gm42941							Igkv3-12
			Gm42908							Vmn2r20
			A530041M06Rik							Olfr441
			Gm42595							Mup-ps7
			Gm42519							Olfr1307
			Gm42515							Olfr1487
			Gm43702							Gm6605
			Gm43024							Gm10718
			Gm43648							Gm21738
			Gm42480							Gm25739
			Gm43487							Gm24088
			Gm43006							Gm10719
			Gm43526							Vmn2r-ps130
			Gm43527							Vmn2r38
			CT010467.1							Gm10717
			Gm43174							Olfr884
			Lhfpl3							Tle7
			E330034L11Rik							6030469F06Rik
			Gm42919							Olfr832
			Gm9645							Vmn2r53
			Gm42702							Vmn1r40
			Gm42633							Olfr1537
			Gm43283							Trav7-6
			Gm43410							Olfr477
			Peg13							Gm10715
			Gm43029							Olfr1484
			Gm42888							Gm24713
			4930589O11Rik							Samd11
			Gm43594							Gm11168
			Gm44283							Olfr890
			Gm44196							Olfr488
			Gm5881							Gm10721
			Gm43890							Gm2663
			Gm20362							Vmn2r26
			Gm44187							Olfr1286
			5430431A17Rik							Olfr699
			Gm21269							Gm17535
			4930413G21Rik							Olfr675
			Gm45828							Olfr344
			Gm44645							Ighv2-7
			Gm45354							4930432B10Rik
			Frmpd2							Gm17644
			Olfr1291-ps1							4930519P11Rik
			Gm44625							2810429I04Rik
			A230103L15Rik							F630040K05Rik
			4930598N05Rik							Miat
			2900027M19Rik							Gm2990
			Gm45131							Gm17473
			Olfr1438-ps1							4933405D12Rik
			Gm45183							Tunar
			Gm45591							Gm27008
			Gm45460							Gm4812
			Gm45297							Olfr1228
			Gm45509							2900052N01Rik
			Gm6145							1700025K24Rik
			Gm45577							BE692007
			Gm42067							Gm6819
			Igip							Gm29328
			Gm45516							Gm8337
			Gm45861							Gm29258
			Gm45797							Gm28439
			C78859							Gm5833
			Gm47496							1700129L04Rik
			Gm39317							Gm28847
			Gm20300							Gm18254
			Gm48172							Olfr1167
			Gm47160							Gm7891
			Gm10646							Vmn1r200
			Gm47135							Gm29216
			Gm31182							Dnah7c
			Gm47252							Gm28183
			Gm8942							Vmn1r206
			Gm48015							Olfr1225
			Gm47809							Gm28661
			Gm48231							Gm28061
			Gm48077							Snrpn
			Gm47911							Gm38106
			Gm32442							A930036K24Rik
			Gm20337							Gm37971
			A330076C08Rik							Pcdhga12
			Gm40841							Dchs2
			Gm46436							Gm37479
			Gm46404							Gm38117
			Gm49327							Gm38319
			Gm48328							Gm37764
			Gm48259							A630035G10Rik
			Gm48887							Gm10537
			4930549C15Rik							4930540E01Rik
			E130119H09Rik							Gm37412
			Gm47585							Gm38240
			Gm18079							Gm37773
			C630044B11Rik							Gm37567
			A230103O09Rik							Gm37589
			Gm48837							4930533L02Rik
			Gm48515							Gm37459
			Pnp							Gm37032
			Gm10389							Trdc
			Gm49001							Gm42870
			Bc1							Gm18901
			Gm2999							Gm42949
			Gm49502							Gm5987
			Gm32405							Gm43130
			4833412C15Rik							Gm7631
			Gm49666							Gm43523
			Gm1604a							Gm19089
			Gm49599							Obox4-ps24
			Cyp4f38-ps							Gm42669
			Gm9993							Gm7961
			B020010K11Rik							D630030B08Rik
			Gm31356							Gm43093
			AC114824.1							Gm3089
			CT010467.2							Gm8675
										Gm9794
										Gm13821
										Gm42801
										Gm18839
										Gm2796
										Gm21940
										Gm44271
										Gm43900
										Gm44134
										Gm45171
										BC026762
										Gm45025
										OR5BS1P
										Gm44661
										Olfr1291-ps1
										Olfr695
										Olfr1432
										Gm44680
										Gm45160
										Olfr706
										Olfr696-ps1
										Olfr1280
										Gm44842
										Muc16
										Gm31401
										Gm2033
										Olfr730
										Gm28710
										Gm45663
										Gm45689
										Olfr65
										Gm30504
										Gm45848
										Olfr839-ps1
										Gm7760
										Gm48092
										Gm47085
										Gm1715
										Gm20139
										Gm39317
										Gm33838
										Gm18292
										Olfr789
										Olfr912
										Olfr1238
										Gm47355
										Gm47500
										4933422A05Rik
										Gm47147
										Olfr896-ps1
										Gm47687
										Gm31182
										Gm35326
										Gm17820
										Gm48854
										Gm48310
										Gm48289
										Gm47625
										Gm47968
										Gm48324
										Gm18623
										Gm2123
										Gm48456
										Gm47494
										Gm48253
										Gm34923
										Gm18878
										Gm48365
										Gm48504
										Gm48418
										Gm10811
										Gm19134
										Gm4808
										Gm5630
										Gm48364
										Gm48488
										C730002L08Rik
										Gm48208
										Gm34354
										Gm48265
										Vmn1r14
										Vmn1r81
										Gm30159
										Vmn1r38
										Gm46516
										Vmn1r76
										4930434J06Rik
										Vmn1r21
										Gm33203
										Gm48918
										Gm29753
										Gm32913
										Vmn1r28
										Gm49180
										Gm7004
										AC160336.1
										Pdxp
										Gm49550
										Gm19782
										Gm3507
										Gm49671
										Gm32624
										4930500H12Rik
										Gm35097
										Gm49883
										Gm20098
										Gm49847
										Gm19145
										Gm49979
										Gm18366
										Gm30192
										Vmn1r59
										Vmn1r88
										Gm50444
										Gm32027
										Gm4230
										AL928616.2
										AC147806.2
