# Supplementary material for: Spatial Transcriptomic Analysis Reveals Regional Transcript Changes in Early and Late Stages of rd1 Model Mice with Retinitis Pigmentosa
Source: Int J Mol Sci. 2023 Oct 3;24(19):14869. doi: 10.3390/ijms241914869 (PMC10573885; doi:10.3390/ijms241914869)
Supplement: Supplementary file 1 [file ijms-24-14869-s001.zip › Supplementary Table S3.xlsx]

## Sheet: TableS2
Table S3: Fitting results of the phototransduction pathway
Early						Late
Sample	Equation	R-square	RMSE			Sample	Equation	R-square	RMSE
IRL1	y=0.3605x+0.1619	R-square: 0.9279	RMSE: 0.9395			IRL1	y=-0.02073x+0.06524	R-square: 0.9571	RMSE: 0.4365
IRL2	y=0.2084x+0.2821	R-square: 0.7027	RMSE: 0.5531			IRL2	y=-0.017x+0.2979	R-square: 0.937	RMSE: 3.114
IRL3	y=0.188x+0.1502	R-square: 0.9748	RMSE: 0.5454			IRL3	y=0.1729x+0.04668	R-square: 0.9573	RMSE: 0.5637
MRL1	y=0.1299x+0.1912	R-square: 0.8526	RMSE: 1.038			MRL1	y=-0.000483x+0.04283	R-square: 0.9374	RMSE: 0.3101
MRL2	y=0.0001869x+0.01239	R-square: 0.937	RMSE: 0.1515			MRL2	y=0.06365x+0.1274	R-square: 0.9535	RMSE: 0.3308
MRL3	y=0.1616x+0.07193	R-square: 0.9251	RMSE: 0.3734			MRL3	y=-0.00605x+0.0875	R-square: 0.6358	RMSE: 0.9623
ORL1	y=0.001624x+0.0107	R-square: 0.92	RMSE: 0.041			ORL1	y=-0.0008739x+0.007476	R-square: 0.9381	RMSE: 0.1827
ORL2	y=0.001459x+0.02155	R-square: 0.9227	RMSE: 0.07781			ORL2	y=-0.0002533x+0.004167	R-square: 0.9365	RMSE: 0.07667
ORL3	y=0.01536+0.03053	R-square: 0.9316	RMSE: 0.1611			ORL3	y=-0.01113+0.03801	R-square: 0.9349	RMSE: 0.2297
