# Supplementary material for: Spatial Transcriptomic Analysis Reveals Regional Transcript Changes in Early and Late Stages of rd1 Model Mice with Retinitis Pigmentosa
Source: Int J Mol Sci. 2023 Oct 3;24(19):14869. doi: 10.3390/ijms241914869 (PMC10573885; doi:10.3390/ijms241914869)
Supplement: Supplementary file 1 [file ijms-24-14869-s001.zip › Supplementary Table S4.xlsx]

## Sheet: TableS3
Table S4: Fitting results of neurodegenerative disease pathways
Early						Late
Sample	Equation	R-square	RMSE			Sample	Equation	R-square	RMSE
IRL1	y=1.484x-0.1016	R-square: 0.9911	RMSE: 1.46			IRL1	y=0.1509x+0.5129	R-square: 0.9057	RMSE: 0.8879
IRL2	y=2.233x-0.03	R-square: 0.9801	RMSE: 1.545			IRL2	y=0.7235x-0.03949	R-square: 0.9435	RMSE: 0.446
IRL3	y=1.812x-0.05995	R-square: 0.9752	RMSE: 0.9268			IRL3	y=0.7965x-0.09739	R-square: 0.8882	RMSE: 0.8574
MRL1	y=0.2576x+0.1378	R-square: 0.9781	RMSE: 0.499			MRL1	y=-0.0494x+0.1967	R-square: 0.9361	RMSE: 0.4755
MRL2	y=0.3508x+0.3288	R-square: 0.885	RMSE: 0.9701			MRL2	y=0.08597x+0.3987	R-square: 0.9082	RMSE: 0.8294
MRL3	y=0.6233x+0.1409	R-square: 0.9422	RMSE: 0.349			MRL3	y=0.3297+0.6283	R-square: 0.7657	RMSE: 0.7496
ORL1	y=-0.004x+0.0073	R-square: 0.9399	RMSE: 0.0332			ORL1	y=-0.2812x+0.1863	R-square: 0.8219	RMSE: 0.2592
ORL2	y=0.01324x+0.09343	R-square: 0.8919	RMSE: 0.1594			ORL2	y=0.2319x+0.1802	R-square: 0.6304	RMSE: 0.3145
ORL3	y=0.2584x+0.003	R-square: 0.9211	RMSE: 0.143			ORL3	y=0.0604x+0.1444	R-square: 0.9056	RMSE: 0.3631
