# Supplementary material for: Spatial Transcriptomic Analysis Reveals Regional Transcript Changes in Early and Late Stages of rd1 Model Mice with Retinitis Pigmentosa
Source: Int J Mol Sci. 2023 Oct 3;24(19):14869. doi: 10.3390/ijms241914869 (PMC10573885; doi:10.3390/ijms241914869)
Supplement: Supplementary file 1 [file ijms-24-14869-s001.zip › Supplementary Table S5.xlsx]

## Sheet: Table S4
Table S5: Summary of quality control of all the data
Information	name	Q30	Counts	Reads(M)
Normal-P14-G1	P2G1	83.7	13712	6.1
Normal-P14-G2	P2G2	80.34	19119	18.6
Normal-P14-G3	P2G3	78.4	16712	15.4
Normal-P14-D1	P2O1	83.7	23505	18
Normal-P14-D2	P2O2	78.4	17089	8.5
Normal-P14-D3	P2O3	79.8	16955	22
Normal-P14-R1	P2R1	82.5	10807	26
Normal-P14-R2	P2R2	83.1	16802	20.6
Normal-P14-R3	P2R3	79.2	28918	17.3
Normal-P21-G1	P3I1	67.5	10755	18
Normal-P21-G2	P3I2	71.5	11402	15.7
Normal-P21-G3	P3I3	79.6	18044	24.5
Normal-P21-D1	P3O1	72.9	10789	16.5
Normal-P21-D2	P3O2	72.9	6119	13.6
Normal-P21-D3	P3O3	77.1	15147	14.4
Normal-P21-R1	P3R1	70.7	3279	23.1
Normal-P21-R2	P3R2	70.6	3275	16.8
Normal-P21-R3	P3R3	73.1	11698	14.3
Normal-P28-G1	P4I1	79.1	13614	7.7
Normal-P28-G2	P4I2	80.8	16957	16.2
Normal-P28-G3	P4I3	77.5	16138	15.4
Normal-P28-D1	P4O1	70.1	12962	20.7
Normal-P28-D2	P4O2	77.6	10948	5.8
Normal-P28-D3	P4O3	76.7	12883	25.4
Normal-P28-R1	P4R1	73.6	10925	19.6
Normal-P28-R2	P4R2	75.7	10834	27.1
Normal-P28-R3	P4R3	72.9	10002	21.9
Normal-P35-G1	P5I1	79.5	11290	8.8
Normal-P35-G2	P5I2	77.1	15802	13.7
Normal-P35-G3	P5I3	77.9	15723	9.9
Normal-P35-D1	P5O1	82.1	4849	54.1
Normal-P35-D2	P5O2	75.5	11119	22.9
Normal-P35-D3	P5O3	82.1	11243	48.9
Normal-P35-R1	P5R1	73.9	6273	19.8
Normal-P35-R2	P5R2	70.1	9195	17
Normal-P35-R3	P5R3	81.4	8585	38.8
rd-P14-G1	D2I1	85.3	19555	21.9
rd-P14-G2	D2I2	79.2	18461	19.7
rd-P14-G3	D2I3	77.4	17812	18.6
rd-P14-D1	D2O1	81.5	17832	19.7
rd-P14-D2	D2O2	61.7	6874	12.8
rd-P14-D3	D2O3	80.7	18056	22.9
rd-P14-R1	D2R1	74.5	8081	26
rd-P14-R2	D2R2	75.5	22788	25.2
rd-P14-R3	D2R3	70.3	13374	19
rd-P21-G1	D3I1	84.4	20262	38.7
rd-P21-G2	D3I2	77.5	27598	23.5
rd-P21-G3	D3I3	80.1	21072	25.6
rd-P21-D1	D3O1	79.6	10714	20.7
rd-P21-D2	D3O2	74.4	15557	20.5
rd-P21-D3	D3O3	78.7	14945	24.5
rd-P21-R1	D3R1	70.8	6786	16.2
rd-P21-R2	D3R2	72.4	10443	18.1
rd-P21-R3	D3R3	79.4	7141	20.3
rd-P28-G1	D4I1	81.5	16684	20.5
rd-P28-G2	D4I2	72.7	15549	14.7
rd-P28-G3	D4I3	80.1	19038	18.8
rd-P28-D1	D4O1	78.5	13420	35.1
rd-P28-D2	D4O2	72.5	18054	19
rd-P28-D3	D4O3	81.6	18377	17.9
rd-P28-R1	D4R1	71.6	4198	19.1
rd-P28-R2	D4R2	73.7	10113	14.1
rd-P28-R3	D4R3	72.6	13092	19.6
rd-P35-G1	D5I1	77.4	18320	28.3
rd-P35-G2	D5I2	75.4	16624	17.6
rd-P35-G3	D5I3	71.8	11934	16
rd-P35-D1	D5O1	82.4	16080	18.5
rd-P35-D2	D5O2	78.1	10794	15.5
rd-P35-D3	D5O3	70.6	14479	17.4
rd-P35-R1	D5R1	73.1	14481	17.5
rd-P35-R2	D5R2	74.4	7644	18.6
rd-P35-R3	D5R3	78.5	10789	23.5
AVERAGE		76.6464	13756.8	20.1208
