# Supplementary material for: Spatial Transcriptomic Analysis Reveals Regional Transcript Changes in Early and Late Stages of rd1 Model Mice with Retinitis Pigmentosa
Source: Int J Mol Sci. 2023 Oct 3;24(19):14869. doi: 10.3390/ijms241914869 (PMC10573885; doi:10.3390/ijms241914869)
Supplement: Supplementary file 1 [file ijms-24-14869-s001.zip › Supplementary Table S6.xlsx]

## Sheet: TableS5-Early GO
Table S6: The ananlysis of the GO pathways of the early stage of RP
GroupID	Category	Term	Description	LogP	Log(q-value)	InTerm_InList	Genes	Symbols
1_Summary	GO Biological Processes	GO:0007601	visual perception	-34.6763	-30.4074	27/164	12788,12951,12960,14685,14919,18588,19133,19674,19739,19881,20028,20147,22248,24013,70335,75124,77945,77974,212541,218756,224224,225600,225644,243923,245650,271209,100038570	Cnga1,Crx,Crybb1,Gnat1,Gucy2e,Pde6g,Prph2,Rcvrn,Rgs9,Rom1,Pdc,Rs1,Unc119,Grk1,Reep6,Nxnl2,Rpgrip1,Rdh12,Rho,Slc4a7,Impg2,Pde6a,Cplx4,Rgs9bp,Gucy2f,Rp1l1,Prcd
1_Member	GO Biological Processes	GO:0007601	visual perception	-34.6763	-30.4074	27/164	12788,12951,12960,14685,14919,18588,19133,19674,19739,19881,20028,20147,22248,24013,70335,75124,77945,77974,212541,218756,224224,225600,225644,243923,245650,271209,100038570	Cnga1,Crx,Crybb1,Gnat1,Gucy2e,Pde6g,Prph2,Rcvrn,Rgs9,Rom1,Pdc,Rs1,Unc119,Grk1,Reep6,Nxnl2,Rpgrip1,Rdh12,Rho,Slc4a7,Impg2,Pde6a,Cplx4,Rgs9bp,Gucy2f,Rp1l1,Prcd
1_Member	GO Biological Processes	GO:0050953	sensory perception of light stimulus	-34.3743	-30.4064	27/168	12788,12951,12960,14685,14919,18588,19133,19674,19739,19881,20028,20147,22248,24013,70335,75124,77945,77974,212541,218756,224224,225600,225644,243923,245650,271209,100038570	Cnga1,Crx,Crybb1,Gnat1,Gucy2e,Pde6g,Prph2,Rcvrn,Rgs9,Rom1,Pdc,Rs1,Unc119,Grk1,Reep6,Nxnl2,Rpgrip1,Rdh12,Rho,Slc4a7,Impg2,Pde6a,Cplx4,Rgs9bp,Gucy2f,Rp1l1,Prcd
2_Summary	KEGG Pathway	mmu04744	Phototransduction - Mus musculus (house mouse)	-21.3077	-17.5158	12/27	12788,14685,14699,14919,18588,19674,19739,20215,24013,212541,225600,245650,14697,243923,19661,77974,19133,19881,20147,70335	Cnga1,Gnat1,Gngt1,Gucy2e,Pde6g,Rcvrn,Rgs9,Sag,Grk1,Rho,Pde6a,Gucy2f,Gnb5,Rgs9bp,Rbp3,Rdh12,Prph2,Rom1,Rs1,Reep6
2_Member	KEGG Pathway	mmu04744	Phototransduction - Mus musculus (house mouse)	-21.3077	-17.5158	12/27	12788,14685,14699,14919,18588,19674,19739,20215,24013,212541,225600,245650	Cnga1,Gnat1,Gngt1,Gucy2e,Pde6g,Rcvrn,Rgs9,Sag,Grk1,Rho,Pde6a,Gucy2f
2_Member	Reactome Gene Sets	R-MMU-2514859	Inactivation, recovery and regulation of the phototransduction cascade	-21.0662	-17.3993	12/28	12788,14685,14697,14699,14919,18588,19674,19739,20215,212541,243923,245650	Cnga1,Gnat1,Gnb5,Gngt1,Gucy2e,Pde6g,Rcvrn,Rgs9,Sag,Rho,Rgs9bp,Gucy2f
2_Member	Reactome Gene Sets	R-MMU-2514856	The phototransduction cascade	-20.8358	-17.2658	12/29	12788,14685,14697,14699,14919,18588,19674,19739,20215,212541,243923,245650	Cnga1,Gnat1,Gnb5,Gngt1,Gucy2e,Pde6g,Rcvrn,Rgs9,Sag,Rho,Rgs9bp,Gucy2f
2_Member	Reactome Gene Sets	R-MMU-2187338	Visual phototransduction	-17.5829	-14.0921	14/89	12788,14685,14697,14699,14919,18588,19661,19674,19739,20215,77974,212541,243923,245650	Cnga1,Gnat1,Gnb5,Gngt1,Gucy2e,Pde6g,Rbp3,Rcvrn,Rgs9,Sag,Rdh12,Rho,Rgs9bp,Gucy2f
2_Member	GO Biological Processes	GO:0009583	detection of light stimulus	-13.4978	-10.2289	10/53	14685,14699,19133,19674,19881,20147,70335,212541,243923,245650	Gnat1,Gngt1,Prph2,Rcvrn,Rom1,Rs1,Reep6,Rho,Rgs9bp,Gucy2f
2_Member	Reactome Gene Sets	R-MMU-9709957	Sensory Perception	-12.8099	-9.58229	14/192	12788,14685,14697,14699,14919,18588,19661,19674,19739,20215,77974,212541,243923,245650	Cnga1,Gnat1,Gnb5,Gngt1,Gucy2e,Pde6g,Rbp3,Rcvrn,Rgs9,Sag,Rdh12,Rho,Rgs9bp,Gucy2f
2_Member	GO Biological Processes	GO:0009584	detection of visible light	-11.9524	-8.88759	8/32	14685,19133,19881,20147,70335,212541,243923,245650	Gnat1,Prph2,Rom1,Rs1,Reep6,Rho,Rgs9bp,Gucy2f
2_Member	Reactome Gene Sets	R-MMU-2485179	Activation of the phototransduction cascade	-10.0553	-7.04165	5/8	12788,14685,14699,18588,212541	Cnga1,Gnat1,Gngt1,Pde6g,Rho
2_Member	GO Biological Processes	GO:0009582	detection of abiotic stimulus	-9.19711	-6.20691	10/139	14685,14699,19133,19674,19881,20147,70335,212541,243923,245650	Gnat1,Gngt1,Prph2,Rcvrn,Rom1,Rs1,Reep6,Rho,Rgs9bp,Gucy2f
2_Member	GO Biological Processes	GO:0009581	detection of external stimulus	-9.1665	-6.19858	10/140	14685,14699,19133,19674,19881,20147,70335,212541,243923,245650	Gnat1,Gngt1,Prph2,Rcvrn,Rom1,Rs1,Reep6,Rho,Rgs9bp,Gucy2f
2_Member	GO Biological Processes	GO:0050908	detection of light stimulus involved in visual perception	-9.07214	-6.14561	6/24	14685,19133,19881,70335,243923,245650	Gnat1,Prph2,Rom1,Reep6,Rgs9bp,Gucy2f
2_Member	GO Biological Processes	GO:0050962	detection of light stimulus involved in sensory perception	-9.07214	-6.14561	6/24	14685,19133,19881,70335,243923,245650	Gnat1,Prph2,Rom1,Reep6,Rgs9bp,Gucy2f
2_Member	GO Biological Processes	GO:0009416	response to light stimulus	-8.63385	-5.72663	13/327	14685,14697,14699,19133,19674,19739,19881,20147,24013,70335,212541,243923,245650	Gnat1,Gnb5,Gngt1,Prph2,Rcvrn,Rgs9,Rom1,Rs1,Grk1,Reep6,Rho,Rgs9bp,Gucy2f
2_Member	GO Biological Processes	GO:0009314	response to radiation	-7.07368	-4.25189	13/443	14685,14697,14699,19133,19674,19739,19881,20147,24013,70335,212541,243923,245650	Gnat1,Gnb5,Gngt1,Prph2,Rcvrn,Rgs9,Rom1,Rs1,Grk1,Reep6,Rho,Rgs9bp,Gucy2f
2_Member	GO Biological Processes	GO:0051606	detection of stimulus	-3.40162	-0.831639	10/611	14685,14699,19133,19674,19881,20147,70335,212541,243923,245650	Gnat1,Gngt1,Prph2,Rcvrn,Rom1,Rs1,Reep6,Rho,Rgs9bp,Gucy2f
2_Member	GO Biological Processes	GO:0050906	detection of stimulus involved in sensory perception	-2.10126	0	7/511	14685,19133,19881,70335,212541,243923,245650	Gnat1,Prph2,Rom1,Reep6,Rho,Rgs9bp,Gucy2f
3_Summary	GO Biological Processes	GO:0046530	photoreceptor cell differentiation	-14.7827	-11.3588	12/81	14685,14699,18185,19133,19881,23958,24013,56350,77945,170677,218756,271209,12951,17245,20147,212541,224224,225600,11622,12960,24064	Gnat1,Gngt1,Nrl,Prph2,Rom1,Nr2e3,Grk1,Arl3,Rpgrip1,Cdhr1,Slc4a7,Rp1l1,Crx,Mdm1,Rs1,Rho,Impg2,Pde6a,Ahr,Crybb1,Spry2
3_Member	GO Biological Processes	GO:0046530	photoreceptor cell differentiation	-14.7827	-11.3588	12/81	14685,14699,18185,19133,19881,23958,24013,56350,77945,170677,218756,271209	Gnat1,Gngt1,Nrl,Prph2,Rom1,Nr2e3,Grk1,Arl3,Rpgrip1,Cdhr1,Slc4a7,Rp1l1
3_Member	GO Biological Processes	GO:0060041	retina development in camera-type eye	-14.5714	-11.2055	15/180	12951,14685,17245,18185,19133,19881,20147,23958,24013,77945,212541,218756,224224,225600,271209	Crx,Gnat1,Mdm1,Nrl,Prph2,Rom1,Rs1,Nr2e3,Grk1,Rpgrip1,Rho,Slc4a7,Impg2,Pde6a,Rp1l1
3_Member	GO Biological Processes	GO:0042461	photoreceptor cell development	-14.2526	-10.9379	11/65	14685,14699,18185,19133,19881,23958,24013,56350,77945,170677,271209	Gnat1,Gngt1,Nrl,Prph2,Rom1,Nr2e3,Grk1,Arl3,Rpgrip1,Cdhr1,Rp1l1
3_Member	GO Biological Processes	GO:0001654	eye development	-12.5757	-9.38591	18/411	11622,12951,12960,14685,14699,17245,18185,19133,19881,20147,23958,24013,77945,212541,218756,224224,225600,271209	Ahr,Crx,Crybb1,Gnat1,Gngt1,Mdm1,Nrl,Prph2,Rom1,Rs1,Nr2e3,Grk1,Rpgrip1,Rho,Slc4a7,Impg2,Pde6a,Rp1l1
3_Member	GO Biological Processes	GO:0150063	visual system development	-12.5221	-9.36713	18/414	11622,12951,12960,14685,14699,17245,18185,19133,19881,20147,23958,24013,77945,212541,218756,224224,225600,271209	Ahr,Crx,Crybb1,Gnat1,Gngt1,Mdm1,Nrl,Prph2,Rom1,Rs1,Nr2e3,Grk1,Rpgrip1,Rho,Slc4a7,Impg2,Pde6a,Rp1l1
3_Member	GO Biological Processes	GO:0048880	sensory system development	-12.4514	-9.32859	18/418	11622,12951,12960,14685,14699,17245,18185,19133,19881,20147,23958,24013,77945,212541,218756,224224,225600,271209	Ahr,Crx,Crybb1,Gnat1,Gngt1,Mdm1,Nrl,Prph2,Rom1,Rs1,Nr2e3,Grk1,Rpgrip1,Rho,Slc4a7,Impg2,Pde6a,Rp1l1
3_Member	GO Biological Processes	GO:0043010	camera-type eye development	-12.2916	-9.19869	17/366	11622,12951,12960,14685,17245,18185,19133,19881,20147,23958,24013,77945,212541,218756,224224,225600,271209	Ahr,Crx,Crybb1,Gnat1,Mdm1,Nrl,Prph2,Rom1,Rs1,Nr2e3,Grk1,Rpgrip1,Rho,Slc4a7,Impg2,Pde6a,Rp1l1
3_Member	GO Biological Processes	GO:0007423	sensory organ development	-10.4112	-7.37265	19/632	11622,12951,12960,14685,14699,17245,18185,19133,19881,20147,23958,24013,24064,77945,212541,218756,224224,225600,271209	Ahr,Crx,Crybb1,Gnat1,Gngt1,Mdm1,Nrl,Prph2,Rom1,Rs1,Nr2e3,Grk1,Spry2,Rpgrip1,Rho,Slc4a7,Impg2,Pde6a,Rp1l1
3_Member	GO Biological Processes	GO:0048592	eye morphogenesis	-8.0828	-5.19406	10/181	14685,14699,18185,19881,20147,23958,24013,77945,218756,224224	Gnat1,Gngt1,Nrl,Rom1,Rs1,Nr2e3,Grk1,Rpgrip1,Slc4a7,Impg2
3_Member	GO Biological Processes	GO:0001754	eye photoreceptor cell differentiation	-7.89736	-5.02635	7/63	14685,14699,18185,19881,23958,77945,218756	Gnat1,Gngt1,Nrl,Rom1,Nr2e3,Rpgrip1,Slc4a7
3_Member	GO Biological Processes	GO:0060042	retina morphogenesis in camera-type eye	-7.09015	-4.25256	7/82	18185,19881,20147,24013,77945,218756,224224	Nrl,Rom1,Rs1,Grk1,Rpgrip1,Slc4a7,Impg2
3_Member	GO Biological Processes	GO:0090596	sensory organ morphogenesis	-6.80854	-4.00198	11/314	14685,14699,18185,19881,20147,23958,24013,24064,77945,218756,224224	Gnat1,Gngt1,Nrl,Rom1,Rs1,Nr2e3,Grk1,Spry2,Rpgrip1,Slc4a7,Impg2
3_Member	GO Biological Processes	GO:0042462	eye photoreceptor cell development	-5.72468	-2.99979	5/46	14685,14699,18185,23958,77945	Gnat1,Gngt1,Nrl,Nr2e3,Rpgrip1
3_Member	GO Biological Processes	GO:0048593	camera-type eye morphogenesis	-5.21444	-2.51369	7/155	18185,19881,20147,24013,77945,218756,224224	Nrl,Rom1,Rs1,Grk1,Rpgrip1,Slc4a7,Impg2
3_Member	GO Biological Processes	GO:0003407	neural retina development	-4.50644	-1.81727	5/81	18185,19881,20147,77945,218756	Nrl,Rom1,Rs1,Rpgrip1,Slc4a7
3_Member	GO Biological Processes	GO:0060219	camera-type eye photoreceptor cell differentiation	-4.3961	-1.72921	4/43	18185,19881,77945,218756	Nrl,Rom1,Rpgrip1,Slc4a7
4_Summary	GO Biological Processes	GO:0045494	photoreceptor cell maintenance	-7.32296	-4.46898	6/45	75124,170677,212541,225600,234404,271209	Nxnl2,Cdhr1,Rho,Pde6a,Nxnl1,Rp1l1
4_Member	GO Biological Processes	GO:0045494	photoreceptor cell maintenance	-7.32296	-4.46898	6/45	75124,170677,212541,225600,234404,271209	Nxnl2,Cdhr1,Rho,Pde6a,Nxnl1,Rp1l1
4_Member	GO Biological Processes	GO:0001895	retina homeostasis	-6.64688	-3.88308	6/58	75124,170677,212541,225600,234404,271209	Nxnl2,Cdhr1,Rho,Pde6a,Nxnl1,Rp1l1
4_Member	GO Biological Processes	GO:0001894	tissue homeostasis	-3.37998	-0.827032	6/216	75124,170677,212541,225600,234404,271209	Nxnl2,Cdhr1,Rho,Pde6a,Nxnl1,Rp1l1
4_Member	GO Biological Processes	GO:0060249	anatomical structure homeostasis	-3.37998	-0.827032	6/216	75124,170677,212541,225600,234404,271209	Nxnl2,Cdhr1,Rho,Pde6a,Nxnl1,Rp1l1
5_Summary	GO Biological Processes	GO:0007602	phototransduction	-6.761	-3.96927	5/29	14685,14699,19674,20147,212541,14697,19739,13491,76123,56449,76257	Gnat1,Gngt1,Rcvrn,Rs1,Rho,Gnb5,Rgs9,Drd4,Gpsm2,Ybx3,Slc38a3
5_Member	GO Biological Processes	GO:0007602	phototransduction	-6.761	-3.96927	5/29	14685,14699,19674,20147,212541	Gnat1,Gngt1,Rcvrn,Rs1,Rho
5_Member	GO Biological Processes	GO:0009642	response to light intensity	-6.74686	-3.96927	4/12	14685,14697,19739,20147	Gnat1,Gnb5,Rgs9,Rs1
5_Member	GO Biological Processes	GO:0036367	light adaption	-6.46442	-3.71398	3/4	14697,19739,20147	Gnb5,Rgs9,Rs1
5_Member	GO Biological Processes	GO:0016056	rhodopsin mediated signaling pathway	-6.06789	-3.33041	3/5	14685,20147,212541	Gnat1,Rs1,Rho
5_Member	GO Biological Processes	GO:0007603	phototransduction, visible light	-5.32392	-2.61128	3/8	14685,20147,212541	Gnat1,Rs1,Rho
5_Member	GO Biological Processes	GO:0071482	cellular response to light stimulus	-3.78077	-1.14529	5/115	14685,14697,19739,20147,212541	Gnat1,Gnb5,Rgs9,Rs1,Rho
5_Member	Reactome Gene Sets	R-MMU-418594	G alpha (i) signalling events	-3.64265	-1.01715	7/274	13491,14685,14697,14699,19739,76123,212541	Drd4,Gnat1,Gnb5,Gngt1,Rgs9,Gpsm2,Rho
5_Member	GO Biological Processes	GO:0071214	cellular response to abiotic stimulus	-3.09802	-0.607223	7/338	14685,14697,19739,20147,56449,76257,212541	Gnat1,Gnb5,Rgs9,Rs1,Ybx3,Slc38a3,Rho
5_Member	GO Biological Processes	GO:0104004	cellular response to environmental stimulus	-3.09802	-0.607223	7/338	14685,14697,19739,20147,56449,76257,212541	Gnat1,Gnb5,Rgs9,Rs1,Ybx3,Slc38a3,Rho
5_Member	GO Biological Processes	GO:0071478	cellular response to radiation	-2.82966	-0.389993	5/186	14685,14697,19739,20147,212541	Gnat1,Gnb5,Rgs9,Rs1,Rho
6_Summary	GO Biological Processes	GO:0035845	photoreceptor cell outer segment organization	-4.42395	-1.74607	3/15	19133,19881,170677,16500,20147,240595	Prph2,Rom1,Cdhr1,Kcnb1,Rs1,Kcnv2
6_Member	GO Biological Processes	GO:0035845	photoreceptor cell outer segment organization	-4.42395	-1.74607	3/15	19133,19881,170677	Prph2,Rom1,Cdhr1
6_Member	GO Biological Processes	GO:0051260	protein homooligomerization	-2.85037	-0.400958	5/184	16500,19133,19881,20147,240595	Kcnb1,Prph2,Rom1,Rs1,Kcnv2
6_Member	GO Biological Processes	GO:0051259	protein complex oligomerization	-2.28529	-0.00756525	5/249	16500,19133,19881,20147,240595	Kcnb1,Prph2,Rom1,Rs1,Kcnv2
7_Summary	Reactome Gene Sets	R-MMU-1296071	Potassium Channels	-4.13023	-1.47406	5/97	14697,14699,16500,211480,240595,13491,19739,11622,13405,19674,269587,18588,22187,11465,76257	Gnb5,Gngt1,Kcnb1,Kcnj14,Kcnv2,Drd4,Rgs9,Ahr,Dmd,Rcvrn,Epb41,Pde6g,Ubb,Actg1,Slc38a3
7_Member	Reactome Gene Sets	R-MMU-1296071	Potassium Channels	-4.13023	-1.47406	5/97	14697,14699,16500,211480,240595	Gnb5,Gngt1,Kcnb1,Kcnj14,Kcnv2
7_Member	GO Biological Processes	GO:0007212	dopamine receptor signaling pathway	-3.53886	-0.923123	3/29	13491,14697,19739	Drd4,Gnb5,Rgs9
7_Member	GO Biological Processes	GO:0051924	regulation of calcium ion transport	-3.45743	-0.869539	7/294	11622,13405,13491,14697,19674,19739,269587	Ahr,Dmd,Drd4,Gnb5,Rcvrn,Rgs9,Epb41
7_Member	Reactome Gene Sets	R-MMU-381676	Glucagon-like Peptide-1 (GLP1) regulates insulin secretion	-3.41036	-0.831639	3/32	14697,14699,16500	Gnb5,Gngt1,Kcnb1
7_Member	Reactome Gene Sets	R-MMU-1296065	Inwardly rectifying K+ channels	-3.33165	-0.786974	3/34	14697,14699,211480	Gnb5,Gngt1,Kcnj14
7_Member	GO Biological Processes	GO:0043269	regulation of monoatomic ion transport	-3.26576	-0.729204	10/636	11622,13405,13491,14697,16500,19674,19739,211480,240595,269587	Ahr,Dmd,Drd4,Gnb5,Kcnb1,Rcvrn,Rgs9,Kcnj14,Kcnv2,Epb41
7_Member	Reactome Gene Sets	R-MMU-6814122	Cooperation of PDCL (PhLP1) and TRiC/CCT in G-protein beta folding	-3.22242	-0.693835	3/37	14697,14699,19739	Gnb5,Gngt1,Rgs9
7_Member	Reactome Gene Sets	R-MMU-390466	Chaperonin-mediated protein folding	-3.18811	-0.675033	3/38	14697,14699,19739	Gnb5,Gngt1,Rgs9
7_Member	Reactome Gene Sets	R-MMU-391251	Protein folding	-3.18811	-0.675033	3/38	14697,14699,19739	Gnb5,Gngt1,Rgs9
7_Member	Reactome Gene Sets	R-MMU-4086398	Ca2+ pathway	-2.94417	-0.481399	3/46	14697,14699,18588	Gnb5,Gngt1,Pde6g
7_Member	GO Biological Processes	GO:1901385	regulation of voltage-gated calcium channel activity	-2.91692	-0.460885	3/47	13405,13491,14697	Dmd,Drd4,Gnb5
7_Member	GO Biological Processes	GO:1903350	response to dopamine	-2.81385	-0.389993	3/51	13491,14697,19739	Drd4,Gnb5,Rgs9
7_Member	GO Biological Processes	GO:1903351	cellular response to dopamine	-2.81385	-0.389993	3/51	13491,14697,19739	Drd4,Gnb5,Rgs9
7_Member	GO Biological Processes	GO:0034765	regulation of monoatomic ion transmembrane transport	-2.79349	-0.375801	8/492	11622,13405,13491,14697,16500,19739,211480,240595	Ahr,Dmd,Drd4,Gnb5,Kcnb1,Rgs9,Kcnj14,Kcnv2
7_Member	GO Biological Processes	GO:1903170	negative regulation of calcium ion transmembrane transport	-2.69662	-0.296901	3/56	11622,13491,14697	Ahr,Drd4,Gnb5
7_Member	GO Biological Processes	GO:1903169	regulation of calcium ion transmembrane transport	-2.68215	-0.288258	5/201	11622,13405,13491,14697,19739	Ahr,Dmd,Drd4,Gnb5,Rgs9
7_Member	Reactome Gene Sets	R-MMU-3858494	Beta-catenin independent WNT signaling	-2.60939	-0.238066	4/126	14697,14699,18588,22187	Gnb5,Gngt1,Pde6g,Ubb
7_Member	Reactome Gene Sets	R-MMU-422356	Regulation of insulin secretion	-2.59021	-0.226787	3/61	14697,14699,16500	Gnb5,Gngt1,Kcnb1
7_Member	GO Biological Processes	GO:0071868	cellular response to monoamine stimulus	-2.53081	-0.196358	3/64	13491,14697,19739	Drd4,Gnb5,Rgs9
7_Member	GO Biological Processes	GO:0071870	cellular response to catecholamine stimulus	-2.53081	-0.196358	3/64	13491,14697,19739	Drd4,Gnb5,Rgs9
7_Member	Reactome Gene Sets	R-MMU-112316	Neuronal System	-2.49278	-0.163347	6/322	14697,14699,16500,211480,240595,269587	Gnb5,Gngt1,Kcnb1,Kcnj14,Kcnv2,Epb41
7_Member	GO Biological Processes	GO:0071867	response to monoamine	-2.47437	-0.154809	3/67	13491,14697,19739	Drd4,Gnb5,Rgs9
7_Member	GO Biological Processes	GO:0071869	response to catecholamine	-2.47437	-0.154809	3/67	13491,14697,19739	Drd4,Gnb5,Rgs9
7_Member	WikiPathways	WP553	Calcium regulation in cardiac cells	-2.40117	-0.0960011	4/144	14697,14699,16500,19739	Gnb5,Gngt1,Kcnb1,Rgs9
7_Member	GO Biological Processes	GO:0051926	negative regulation of calcium ion transport	-2.35276	-0.0573401	3/74	11622,13491,14697	Ahr,Drd4,Gnb5
7_Member	WikiPathways	WP385	Myometrial relaxation and contraction pathways	-2.34857	-0.0573401	4/149	11465,14697,14699,19739	Actg1,Gnb5,Gngt1,Rgs9
7_Member	GO Biological Processes	GO:0010959	regulation of metal ion transport	-2.33362	-0.0469345	7/462	11622,13405,13491,14697,19674,19739,269587	Ahr,Dmd,Drd4,Gnb5,Rcvrn,Rgs9,Epb41
7_Member	Reactome Gene Sets	R-MMU-163685	Integration of energy metabolism	-2.30445	-0.0222728	3/77	14697,14699,16500	Gnb5,Gngt1,Kcnb1
7_Member	KEGG Pathway	mmu04727	GABAergic synapse - Mus musculus (house mouse)	-2.13009	0	3/89	14697,14699,76257	Gnb5,Gngt1,Slc38a3
7_Member	GO Biological Processes	GO:0034762	regulation of transmembrane transport	-2.1215	0	8/636	11622,13405,13491,14697,16500,19739,211480,240595	Ahr,Dmd,Drd4,Gnb5,Kcnb1,Rgs9,Kcnj14,Kcnv2
7_Member	GO Biological Processes	GO:1901019	regulation of calcium ion transmembrane transporter activity	-2.04006	0	3/96	13405,13491,14697	Dmd,Drd4,Gnb5
8_Summary	Reactome Gene Sets	R-MMU-2453902	The canonical retinoid cycle in rods (twilight vision)	-4.03209	-1.38639	3/20	19661,77974,212541	Rbp3,Rdh12,Rho
8_Member	Reactome Gene Sets	R-MMU-2453902	The canonical retinoid cycle in rods (twilight vision)	-4.03209	-1.38639	3/20	19661,77974,212541	Rbp3,Rdh12,Rho
9_Summary	KEGG Pathway	mmu00230	Purine metabolism - Mus musculus (house mouse)	-3.47212	-0.869539	5/134	14919,18588,23917,225600,245650,11622,17705,218756	Gucy2e,Pde6g,Impdh1,Pde6a,Gucy2f,Ahr,ATP6,Slc4a7
9_Member	KEGG Pathway	mmu00230	Purine metabolism - Mus musculus (house mouse)	-3.47212	-0.869539	5/134	14919,18588,23917,225600,245650	Gucy2e,Pde6g,Impdh1,Pde6a,Gucy2f
9_Member	WikiPathways	WP2185	Purine metabolism	-2.98032	-0.510713	5/172	14919,18588,23917,225600,245650	Gucy2e,Pde6g,Impdh1,Pde6a,Gucy2f
9_Member	GO Biological Processes	GO:0019935	cyclic-nucleotide-mediated signaling	-2.76553	-0.353908	3/53	11622,14919,245650	Ahr,Gucy2e,Gucy2f
9_Member	GO Biological Processes	GO:0006164	purine nucleotide biosynthetic process	-2.7202	-0.31457	5/197	14919,17705,23917,218756,245650	Gucy2e,ATP6,Impdh1,Slc4a7,Gucy2f
9_Member	GO Biological Processes	GO:0072522	purine-containing compound biosynthetic process	-2.64498	-0.262514	5/205	14919,17705,23917,218756,245650	Gucy2e,ATP6,Impdh1,Slc4a7,Gucy2f
9_Member	GO Biological Processes	GO:0009165	nucleotide biosynthetic process	-2.43853	-0.128619	5/229	14919,17705,23917,218756,245650	Gucy2e,ATP6,Impdh1,Slc4a7,Gucy2f
9_Member	GO Biological Processes	GO:1901293	nucleoside phosphate biosynthetic process	-2.39092	-0.0904505	5/235	14919,17705,23917,218756,245650	Gucy2e,ATP6,Impdh1,Slc4a7,Gucy2f
9_Member	GO Biological Processes	GO:0009152	purine ribonucleotide biosynthetic process	-2.13918	0	4/171	14919,17705,23917,245650	Gucy2e,ATP6,Impdh1,Gucy2f
9_Member	GO Biological Processes	GO:0009260	ribonucleotide biosynthetic process	-2.03784	0	4/183	14919,17705,23917,245650	Gucy2e,ATP6,Impdh1,Gucy2f
10_Summary	GO Biological Processes	GO:0008277	regulation of G protein-coupled receptor signaling pathway	-3.45725	-0.869539	5/135	18588,19739,20028,20215,24013	Pde6g,Rgs9,Pdc,Sag,Grk1
10_Member	GO Biological Processes	GO:0008277	regulation of G protein-coupled receptor signaling pathway	-3.45725	-0.869539	5/135	18588,19739,20028,20215,24013	Pde6g,Rgs9,Pdc,Sag,Grk1
11_Summary	Reactome Gene Sets	R-MMU-5620920	Cargo trafficking to the periciliary membrane	-3.15475	-0.649224	3/39	56350,212541,319845,19881,54138,73873,77945,271209	Arl3,Rho,Bbs9,Rom1,Atxn10,Fam161a,Rpgrip1,Rp1l1
11_Member	Reactome Gene Sets	R-MMU-5620920	Cargo trafficking to the periciliary membrane	-3.15475	-0.649224	3/39	56350,212541,319845	Arl3,Rho,Bbs9
11_Member	GO Biological Processes	GO:0061512	protein localization to cilium	-2.57006	-0.220189	3/62	19881,56350,319845	Rom1,Arl3,Bbs9
11_Member	GO Biological Processes	GO:0060271	cilium assembly	-2.44062	-0.128619	6/330	54138,56350,73873,77945,271209,319845	Atxn10,Arl3,Fam161a,Rpgrip1,Rp1l1,Bbs9
11_Member	GO Biological Processes	GO:0044782	cilium organization	-2.22972	0	6/365	54138,56350,73873,77945,271209,319845	Atxn10,Arl3,Fam161a,Rpgrip1,Rp1l1,Bbs9
12_Summary	GO Biological Processes	GO:0030100	regulation of endocytosis	-3.05638	-0.572753	6/249	11465,13491,22248,22370,23970,56715,11622,14697,16500,26950	Actg1,Drd4,Unc119,Vtn,Pacsin2,Rabgef1,Ahr,Gnb5,Kcnb1,Vsnl1
12_Member	GO Biological Processes	GO:0030100	regulation of endocytosis	-3.05638	-0.572753	6/249	11465,13491,22248,22370,23970,56715	Actg1,Drd4,Unc119,Vtn,Pacsin2,Rabgef1
12_Member	GO Biological Processes	GO:0045806	negative regulation of endocytosis	-2.81385	-0.389993	3/51	22248,23970,56715	Unc119,Pacsin2,Rabgef1
12_Member	GO Biological Processes	GO:0051051	negative regulation of transport	-2.62324	-0.246386	8/524	11622,13491,14697,16500,22248,23970,26950,56715	Ahr,Drd4,Gnb5,Kcnb1,Unc119,Pacsin2,Vsnl1,Rabgef1
12_Member	GO Biological Processes	GO:0048259	regulation of receptor-mediated endocytosis	-2.54832	-0.203643	4/131	13491,22248,22370,56715	Drd4,Unc119,Vtn,Rabgef1
12_Member	GO Biological Processes	GO:0060627	regulation of vesicle-mediated transport	-2.19775	0	8/617	11465,13491,16500,22248,22370,23970,26950,56715	Actg1,Drd4,Kcnb1,Unc119,Vtn,Pacsin2,Vsnl1,Rabgef1
13_Summary	GO Biological Processes	GO:0010970	transport along microtubule	-2.99162	-0.515062	5/171	17281,22187,56350,56715,319565,13405,16500,24064,76123	Fyco1,Ubb,Arl3,Rabgef1,Syne2,Dmd,Kcnb1,Spry2,Gpsm2
13_Member	GO Biological Processes	GO:0010970	transport along microtubule	-2.99162	-0.515062	5/171	17281,22187,56350,56715,319565	Fyco1,Ubb,Arl3,Rabgef1,Syne2
13_Member	GO Biological Processes	GO:0030705	cytoskeleton-dependent intracellular transport	-2.64498	-0.262514	5/205	17281,22187,56350,56715,319565	Fyco1,Ubb,Arl3,Rabgef1,Syne2
13_Member	GO Biological Processes	GO:0051640	organelle localization	-2.58279	-0.226787	8/532	13405,16500,17281,22187,24064,56715,76123,319565	Dmd,Kcnb1,Fyco1,Ubb,Spry2,Rabgef1,Gpsm2,Syne2
13_Member	GO Biological Processes	GO:0099111	microtubule-based transport	-2.58193	-0.226787	5/212	17281,22187,56350,56715,319565	Fyco1,Ubb,Arl3,Rabgef1,Syne2
13_Member	GO Biological Processes	GO:0072384	organelle transport along microtubule	-2.24318	0	3/81	17281,22187,319565	Fyco1,Ubb,Syne2
13_Member	GO Biological Processes	GO:0051656	establishment of organelle localization	-2.07356	0	6/394	17281,22187,24064,56715,76123,319565	Fyco1,Ubb,Spry2,Rabgef1,Gpsm2,Syne2
14_Summary	KEGG Pathway	mmu05416	Viral myocarditis - Mus musculus (house mouse)	-2.14359	0	3/88	11465,13405,15018	Actg1,Dmd,H2-Q7
14_Member	KEGG Pathway	mmu05416	Viral myocarditis - Mus musculus (house mouse)	-2.14359	0	3/88	11465,13405,15018	Actg1,Dmd,H2-Q7
15_Summary	GO Biological Processes	GO:0050709	negative regulation of protein secretion	-2.09057	0	3/92	13491,16500,26950	Drd4,Kcnb1,Vsnl1
15_Member	GO Biological Processes	GO:0050709	negative regulation of protein secretion	-2.09057	0	3/92	13491,16500,26950	Drd4,Kcnb1,Vsnl1
