# Supplementary material for: Spatial Transcriptomic Analysis Reveals Regional Transcript Changes in Early and Late Stages of rd1 Model Mice with Retinitis Pigmentosa
Source: Int J Mol Sci. 2023 Oct 3;24(19):14869. doi: 10.3390/ijms241914869 (PMC10573885; doi:10.3390/ijms241914869)
Supplement: Supplementary file 1 [file ijms-24-14869-s001.zip › Supplementary Table S7.xlsx]

## Sheet: TableS6-Late GO
Table S7:The ananlysis of the GO pathways of the late stage of RP
GroupID	Category	Term	Description	LogP	Log(q-value)	InTerm_InList	Genes	Symbols
1_Summary	KEGG Pathway	mmu04744	Phototransduction - Mus musculus (house mouse)	-15.7293	-11.4603	9/27	12788,14685,18587,18588,20215,24013,212541,225600,245650,12057,19133,19888,77945,217143,19659,11941	Cnga1,Gnat1,Pde6b,Pde6g,Sag,Grk1,Rho,Pde6a,Gucy2f,Opn1sw,Prph2,Rp1,Rpgrip1,Gpr179,Rbp1,Atp2b2
1_Member	KEGG Pathway	mmu04744	Phototransduction - Mus musculus (house mouse)	-15.7293	-11.4603	9/27	12788,14685,18587,18588,20215,24013,212541,225600,245650	Cnga1,Gnat1,Pde6b,Pde6g,Sag,Grk1,Rho,Pde6a,Gucy2f
1_Member	GO Biological Processes	GO:0007601	visual perception	-13.8845	-9.95602	13/164	12057,12788,14685,18587,18588,19133,19888,24013,77945,212541,217143,225600,245650	Opn1sw,Cnga1,Gnat1,Pde6b,Pde6g,Prph2,Rp1,Grk1,Rpgrip1,Rho,Gpr179,Pde6a,Gucy2f
1_Member	GO Biological Processes	GO:0050953	sensory perception of light stimulus	-13.7478	-9.95602	13/168	12057,12788,14685,18587,18588,19133,19888,24013,77945,212541,217143,225600,245650	Opn1sw,Cnga1,Gnat1,Pde6b,Pde6g,Prph2,Rp1,Grk1,Rpgrip1,Rho,Gpr179,Pde6a,Gucy2f
1_Member	Reactome Gene Sets	R-MMU-2514859	Inactivation, recovery and regulation of the phototransduction cascade	-11.3122	-7.64528	7/28	12788,14685,18587,18588,20215,212541,245650	Cnga1,Gnat1,Pde6b,Pde6g,Sag,Rho,Gucy2f
1_Member	Reactome Gene Sets	R-MMU-2514856	The phototransduction cascade	-11.1934	-7.6234	7/29	12788,14685,18587,18588,20215,212541,245650	Cnga1,Gnat1,Pde6b,Pde6g,Sag,Rho,Gucy2f
1_Member	Reactome Gene Sets	R-MMU-2187338	Visual phototransduction	-10.6704	-7.25826	9/89	12057,12788,14685,18587,18588,19659,20215,212541,245650	Opn1sw,Cnga1,Gnat1,Pde6b,Pde6g,Rbp1,Sag,Rho,Gucy2f
1_Member	Reactome Gene Sets	R-MMU-2485179	Activation of the phototransduction cascade	-10.6241	-7.25826	5/8	12788,14685,18587,18588,212541	Cnga1,Gnat1,Pde6b,Pde6g,Rho
1_Member	Reactome Gene Sets	R-MMU-9709957	Sensory Perception	-7.68849	-4.59563	9/192	12057,12788,14685,18587,18588,19659,20215,212541,245650	Opn1sw,Cnga1,Gnat1,Pde6b,Pde6g,Rbp1,Sag,Rho,Gucy2f
1_Member	GO Biological Processes	GO:0009583	detection of light stimulus	-7.55602	-4.51752	6/53	12057,14685,18587,19133,212541,245650	Opn1sw,Gnat1,Pde6b,Prph2,Rho,Gucy2f
1_Member	GO Biological Processes	GO:0009582	detection of abiotic stimulus	-6.28531	-3.61852	7/139	11941,12057,14685,18587,19133,212541,245650	Atp2b2,Opn1sw,Gnat1,Pde6b,Prph2,Rho,Gucy2f
1_Member	GO Biological Processes	GO:0009581	detection of external stimulus	-6.26422	-3.61852	7/140	11941,12057,14685,18587,19133,212541,245650	Atp2b2,Opn1sw,Gnat1,Pde6b,Prph2,Rho,Gucy2f
1_Member	GO Biological Processes	GO:0009584	detection of visible light	-5.35854	-2.88893	4/32	14685,19133,212541,245650	Gnat1,Prph2,Rho,Gucy2f
1_Member	GO Biological Processes	GO:0009416	response to light stimulus	-4.7723	-2.40643	8/327	12057,14685,18587,19133,19888,24013,212541,245650	Opn1sw,Gnat1,Pde6b,Prph2,Rp1,Grk1,Rho,Gucy2f
1_Member	GO Biological Processes	GO:0050908	detection of light stimulus involved in visual perception	-4.11914	-1.84141	3/24	14685,19133,245650	Gnat1,Prph2,Gucy2f
1_Member	GO Biological Processes	GO:0050962	detection of light stimulus involved in sensory perception	-4.11914	-1.84141	3/24	14685,19133,245650	Gnat1,Prph2,Gucy2f
1_Member	GO Biological Processes	GO:0007602	phototransduction	-3.86796	-1.6202	3/29	12057,14685,212541	Opn1sw,Gnat1,Rho
1_Member	GO Biological Processes	GO:0009314	response to radiation	-3.84563	-1.60198	8/443	12057,14685,18587,19133,19888,24013,212541,245650	Opn1sw,Gnat1,Pde6b,Prph2,Rp1,Grk1,Rho,Gucy2f
1_Member	GO Biological Processes	GO:0071482	cellular response to light stimulus	-3.16846	-0.982289	4/115	12057,14685,19888,212541	Opn1sw,Gnat1,Rp1,Rho
1_Member	GO Biological Processes	GO:0071478	cellular response to radiation	-2.40414	-0.265523	4/186	12057,14685,19888,212541	Opn1sw,Gnat1,Rp1,Rho
1_Member	GO Biological Processes	GO:0051606	detection of stimulus	-2.29149	-0.156073	7/611	11941,12057,14685,18587,19133,212541,245650	Atp2b2,Opn1sw,Gnat1,Pde6b,Prph2,Rho,Gucy2f
2_Summary	GO Biological Processes	GO:0046530	photoreceptor cell differentiation	-11.0477	-7.55686	9/81	14685,18185,19133,19888,23958,24013,69743,77945,170677,18587,212541,225600,11622,16392,11941	Gnat1,Nrl,Prph2,Rp1,Nr2e3,Grk1,Casz1,Rpgrip1,Cdhr1,Pde6b,Rho,Pde6a,Ahr,Isl1,Atp2b2
2_Member	GO Biological Processes	GO:0046530	photoreceptor cell differentiation	-11.0477	-7.55686	9/81	14685,18185,19133,19888,23958,24013,69743,77945,170677	Gnat1,Nrl,Prph2,Rp1,Nr2e3,Grk1,Casz1,Rpgrip1,Cdhr1
2_Member	GO Biological Processes	GO:0060041	retina development in camera-type eye	-10.5506	-7.23588	11/180	14685,18185,18587,19133,19888,23958,24013,69743,77945,212541,225600	Gnat1,Nrl,Pde6b,Prph2,Rp1,Nr2e3,Grk1,Casz1,Rpgrip1,Rho,Pde6a
2_Member	GO Biological Processes	GO:0042461	photoreceptor cell development	-10.231	-6.96206	8/65	14685,18185,19133,19888,23958,24013,77945,170677	Gnat1,Nrl,Prph2,Rp1,Nr2e3,Grk1,Rpgrip1,Cdhr1
2_Member	GO Biological Processes	GO:0048880	sensory system development	-8.7651	-5.53754	13/418	11622,14685,16392,18185,18587,19133,19888,23958,24013,69743,77945,212541,225600	Ahr,Gnat1,Isl1,Nrl,Pde6b,Prph2,Rp1,Nr2e3,Grk1,Casz1,Rpgrip1,Rho,Pde6a
2_Member	GO Biological Processes	GO:0043010	camera-type eye development	-8.36676	-5.17699	12/366	11622,14685,18185,18587,19133,19888,23958,24013,69743,77945,212541,225600	Ahr,Gnat1,Nrl,Pde6b,Prph2,Rp1,Nr2e3,Grk1,Casz1,Rpgrip1,Rho,Pde6a
2_Member	GO Biological Processes	GO:0001654	eye development	-7.80627	-4.65126	12/411	11622,14685,18185,18587,19133,19888,23958,24013,69743,77945,212541,225600	Ahr,Gnat1,Nrl,Pde6b,Prph2,Rp1,Nr2e3,Grk1,Casz1,Rpgrip1,Rho,Pde6a
2_Member	GO Biological Processes	GO:0150063	visual system development	-7.77136	-4.64854	12/414	11622,14685,18185,18587,19133,19888,23958,24013,69743,77945,212541,225600	Ahr,Gnat1,Nrl,Pde6b,Prph2,Rp1,Nr2e3,Grk1,Casz1,Rpgrip1,Rho,Pde6a
2_Member	GO Biological Processes	GO:0001754	eye photoreceptor cell differentiation	-7.09658	-4.17005	6/63	14685,18185,19888,23958,69743,77945	Gnat1,Nrl,Rp1,Nr2e3,Casz1,Rpgrip1
2_Member	GO Biological Processes	GO:0007423	sensory organ development	-6.6518	-3.8411	13/632	11622,11941,14685,18185,18587,19133,19888,23958,24013,69743,77945,212541,225600	Ahr,Atp2b2,Gnat1,Nrl,Pde6b,Prph2,Rp1,Nr2e3,Grk1,Casz1,Rpgrip1,Rho,Pde6a
2_Member	GO Biological Processes	GO:0042462	eye photoreceptor cell development	-6.27961	-3.61852	5/46	14685,18185,19888,23958,77945	Gnat1,Nrl,Rp1,Nr2e3,Rpgrip1
2_Member	GO Biological Processes	GO:0060221	retinal rod cell differentiation	-6.12482	-3.50908	4/21	18185,19888,69743,77945	Nrl,Rp1,Casz1,Rpgrip1
2_Member	GO Biological Processes	GO:0048592	eye morphogenesis	-5.51686	-3.02606	7/181	14685,18185,19888,23958,24013,69743,77945	Gnat1,Nrl,Rp1,Nr2e3,Grk1,Casz1,Rpgrip1
2_Member	GO Biological Processes	GO:0060042	retina morphogenesis in camera-type eye	-5.02251	-2.61038	5/82	18185,19888,24013,69743,77945	Nrl,Rp1,Grk1,Casz1,Rpgrip1
2_Member	GO Biological Processes	GO:0090596	sensory organ morphogenesis	-4.89934	-2.49962	8/314	11941,14685,18185,19888,23958,24013,69743,77945	Atp2b2,Gnat1,Nrl,Rp1,Nr2e3,Grk1,Casz1,Rpgrip1
2_Member	GO Biological Processes	GO:0046548	retinal rod cell development	-4.85346	-2.45957	3/14	18185,19888,77945	Nrl,Rp1,Rpgrip1
2_Member	GO Biological Processes	GO:0060219	camera-type eye photoreceptor cell differentiation	-4.83547	-2.44733	4/43	18185,19888,69743,77945	Nrl,Rp1,Casz1,Rpgrip1
2_Member	GO Biological Processes	GO:0003407	neural retina development	-3.74871	-1.51318	4/81	18185,19888,69743,77945	Nrl,Rp1,Casz1,Rpgrip1
2_Member	GO Biological Processes	GO:0048593	camera-type eye morphogenesis	-3.69897	-1.46745	5/155	18185,19888,24013,69743,77945	Nrl,Rp1,Grk1,Casz1,Rpgrip1
3_Summary	GO Biological Processes	GO:0006120	mitochondrial electron transport, NADH to ubiquinone	-7.57519	-4.51752	5/26	17717,17718,17719,17721,17722,17708,17992,11622,14873,70025,245650,432530,16572,22223,11941,14751,18039,380684,12788,94249	ND2,ND3,ND4,ND5,ND6,COX1,Ndufa4,Ahr,Gsto1,Acot7,Gucy2f,Adcy1,Kif5a,Uchl1,Atp2b2,Gpi1,Nefl,Nefh,Cnga1,Slc24a3
3_Member	GO Biological Processes	GO:0006120	mitochondrial electron transport, NADH to ubiquinone	-7.57519	-4.51752	5/26	17717,17718,17719,17721,17722	ND2,ND3,ND4,ND5,ND6
3_Member	Reactome Gene Sets	R-MMU-611105	Respiratory electron transport	-7.42172	-4.40804	7/95	17708,17717,17718,17719,17721,17722,17992	COX1,ND2,ND3,ND4,ND5,ND6,Ndufa4
3_Member	GO Biological Processes	GO:0019646	aerobic electron transport chain	-7.18189	-4.19169	6/61	17708,17717,17718,17719,17721,17722	COX1,ND2,ND3,ND4,ND5,ND6
3_Member	KEGG Pathway	mmu05208	Chemical carcinogenesis - reactive oxygen species - Mus musculus (house mouse)	-7.14533	-4.17741	9/222	11622,14873,17708,17717,17718,17719,17721,17722,17992	Ahr,Gsto1,COX1,ND2,ND3,ND4,ND5,ND6,Ndufa4
3_Member	GO Biological Processes	GO:0009152	purine ribonucleotide biosynthetic process	-6.87382	-3.98508	8/171	17717,17718,17719,17721,17722,70025,245650,432530	ND2,ND3,ND4,ND5,ND6,Acot7,Gucy2f,Adcy1
3_Member	Reactome Gene Sets	R-MMU-163200	Respiratory electron transport, ATP synthesis by chemiosmotic coupling, and heat production by uncoupling proteins.	-6.7704	-3.89939	7/118	17708,17717,17718,17719,17721,17722,17992	COX1,ND2,ND3,ND4,ND5,ND6,Ndufa4
3_Member	GO Biological Processes	GO:0042775	mitochondrial ATP synthesis coupled electron transport	-6.74557	-3.8916	6/72	17708,17717,17718,17719,17721,17722	COX1,ND2,ND3,ND4,ND5,ND6
3_Member	GO Biological Processes	GO:0042773	ATP synthesis coupled electron transport	-6.67396	-3.8411	6/74	17708,17717,17718,17719,17721,17722	COX1,ND2,ND3,ND4,ND5,ND6
3_Member	GO Biological Processes	GO:0009260	ribonucleotide biosynthetic process	-6.64765	-3.8411	8/183	17717,17718,17719,17721,17722,70025,245650,432530	ND2,ND3,ND4,ND5,ND6,Acot7,Gucy2f,Adcy1
3_Member	KEGG Pathway	mmu05012	Parkinson disease - Mus musculus (house mouse)	-6.50649	-3.7289	9/264	16572,17708,17717,17718,17719,17721,17722,17992,22223	Kif5a,COX1,ND2,ND3,ND4,ND5,ND6,Ndufa4,Uchl1
3_Member	GO Biological Processes	GO:0046390	ribose phosphate biosynthetic process	-6.48836	-3.72455	8/192	17717,17718,17719,17721,17722,70025,245650,432530	ND2,ND3,ND4,ND5,ND6,Acot7,Gucy2f,Adcy1
3_Member	GO Biological Processes	GO:0015988	energy coupled proton transmembrane transport, against electrochemical gradient	-6.40485	-3.67845	3/5	17708,17719,17721	COX1,ND4,ND5
3_Member	GO Biological Processes	GO:0015990	electron transport coupled proton transport	-6.40485	-3.67845	3/5	17708,17719,17721	COX1,ND4,ND5
3_Member	GO Biological Processes	GO:0006164	purine nucleotide biosynthetic process	-6.40333	-3.67845	8/197	17717,17718,17719,17721,17722,70025,245650,432530	ND2,ND3,ND4,ND5,ND6,Acot7,Gucy2f,Adcy1
3_Member	KEGG Pathway	mmu00190	Oxidative phosphorylation - Mus musculus (house mouse)	-6.37134	-3.66225	7/135	17708,17717,17718,17719,17721,17722,17992	COX1,ND2,ND3,ND4,ND5,ND6,Ndufa4
3_Member	GO Biological Processes	GO:0009150	purine ribonucleotide metabolic process	-6.363	-3.66225	10/360	11941,14751,17717,17718,17719,17721,17722,70025,245650,432530	Atp2b2,Gpi1,ND2,ND3,ND4,ND5,ND6,Acot7,Gucy2f,Adcy1
3_Member	GO Biological Processes	GO:0072522	purine-containing compound biosynthetic process	-6.27208	-3.61852	8/205	17717,17718,17719,17721,17722,70025,245650,432530	ND2,ND3,ND4,ND5,ND6,Acot7,Gucy2f,Adcy1
3_Member	KEGG Pathway	mmu05014	Amyotrophic lateral sclerosis - Mus musculus (house mouse)	-6.26508	-3.61852	10/369	16572,17708,17717,17718,17719,17721,17722,17992,18039,380684	Kif5a,COX1,ND2,ND3,ND4,ND5,ND6,Ndufa4,Nefl,Nefh
3_Member	KEGG Pathway	mmu05022	Pathways of neurodegeneration - multiple diseases - Mus musculus (house mouse)	-6.21347	-3.57798	11/471	16572,17708,17717,17718,17719,17721,17722,17992,18039,22223,380684	Kif5a,COX1,ND2,ND3,ND4,ND5,ND6,Ndufa4,Nefl,Uchl1,Nefh
3_Member	GO Biological Processes	GO:0009259	ribonucleotide metabolic process	-6.15939	-3.53389	10/379	11941,14751,17717,17718,17719,17721,17722,70025,245650,432530	Atp2b2,Gpi1,ND2,ND3,ND4,ND5,ND6,Acot7,Gucy2f,Adcy1
3_Member	KEGG Pathway	mmu04723	Retrograde endocannabinoid signaling - Mus musculus (house mouse)	-6.10115	-3.49496	7/148	17717,17718,17719,17721,17722,17992,432530	ND2,ND3,ND4,ND5,ND6,Ndufa4,Adcy1
3_Member	WikiPathways	WP295	Electron transport chain	-6.08204	-3.48519	6/93	17708,17717,17718,17719,17721,17722	COX1,ND2,ND3,ND4,ND5,ND6
3_Member	GO Biological Processes	GO:0019693	ribose phosphate metabolic process	-6.04669	-3.45898	10/390	11941,14751,17717,17718,17719,17721,17722,70025,245650,432530	Atp2b2,Gpi1,ND2,ND3,ND4,ND5,ND6,Acot7,Gucy2f,Adcy1
3_Member	WikiPathways	WP1248	Oxidative phosphorylation	-5.92585	-3.35181	5/54	17717,17718,17719,17721,17722	ND2,ND3,ND4,ND5,ND6
3_Member	GO Biological Processes	GO:0022904	respiratory electron transport chain	-5.92179	-3.35181	6/99	17708,17717,17718,17719,17721,17722	COX1,ND2,ND3,ND4,ND5,ND6
3_Member	GO Biological Processes	GO:0009165	nucleotide biosynthetic process	-5.90961	-3.34823	8/229	17717,17718,17719,17721,17722,70025,245650,432530	ND2,ND3,ND4,ND5,ND6,Acot7,Gucy2f,Adcy1
3_Member	KEGG Pathway	mmu04714	Thermogenesis - Mus musculus (house mouse)	-5.88131	-3.32836	8/231	17708,17717,17718,17719,17721,17722,17992,432530	COX1,ND2,ND3,ND4,ND5,ND6,Ndufa4,Adcy1
3_Member	GO Biological Processes	GO:1901293	nucleoside phosphate biosynthetic process	-5.8255	-3.28083	8/235	17717,17718,17719,17721,17722,70025,245650,432530	ND2,ND3,ND4,ND5,ND6,Acot7,Gucy2f,Adcy1
3_Member	Reactome Gene Sets	R-MMU-6799198	Complex I biogenesis	-5.80746	-3.2709	5/57	17717,17718,17719,17721,17722	ND2,ND3,ND4,ND5,ND6
3_Member	Reactome Gene Sets	R-MMU-1428517	The citric acid (TCA) cycle and respiratory electron transport	-5.78425	-3.25566	7/165	17708,17717,17718,17719,17721,17722,17992	COX1,ND2,ND3,ND4,ND5,ND6,Ndufa4
3_Member	GO Biological Processes	GO:0022900	electron transport chain	-5.65339	-3.13263	6/110	17708,17717,17718,17719,17721,17722	COX1,ND2,ND3,ND4,ND5,ND6
3_Member	GO Biological Processes	GO:0042776	proton motive force-driven mitochondrial ATP synthesis	-5.62422	-3.11114	5/62	17717,17718,17719,17721,17722	ND2,ND3,ND4,ND5,ND6
3_Member	GO Biological Processes	GO:0006163	purine nucleotide metabolic process	-5.59395	-3.08843	10/438	11941,14751,17717,17718,17719,17721,17722,70025,245650,432530	Atp2b2,Gpi1,ND2,ND3,ND4,ND5,ND6,Acot7,Gucy2f,Adcy1
3_Member	GO Biological Processes	GO:0006119	oxidative phosphorylation	-5.56289	-3.06479	6/114	17708,17717,17718,17719,17721,17722	COX1,ND2,ND3,ND4,ND5,ND6
3_Member	GO Biological Processes	GO:0015986	proton motive force-driven ATP synthesis	-5.45613	-2.97251	5/67	17717,17718,17719,17721,17722	ND2,ND3,ND4,ND5,ND6
3_Member	KEGG Pathway	mmu05020	Prion disease - Mus musculus (house mouse)	-5.40173	-2.92516	8/268	16572,17708,17717,17718,17719,17721,17722,17992	Kif5a,COX1,ND2,ND3,ND4,ND5,ND6,Ndufa4
3_Member	GO Biological Processes	GO:0072521	purine-containing compound metabolic process	-5.29827	-2.8355	10/473	11941,14751,17717,17718,17719,17721,17722,70025,245650,432530	Atp2b2,Gpi1,ND2,ND3,ND4,ND5,ND6,Acot7,Gucy2f,Adcy1
3_Member	GO Biological Processes	GO:0009117	nucleotide metabolic process	-5.14818	-2.69214	10/492	11941,14751,17717,17718,17719,17721,17722,70025,245650,432530	Atp2b2,Gpi1,ND2,ND3,ND4,ND5,ND6,Acot7,Gucy2f,Adcy1
3_Member	CORUM	CORUM:381	Respiratory chain complex I, mitochondrial	-5.10019	-2.65813	4/37	17717,17719,17721,17992	ND2,ND4,ND5,Ndufa4
3_Member	GO Biological Processes	GO:0006753	nucleoside phosphate metabolic process	-5.09457	-2.65813	10/499	11941,14751,17717,17718,17719,17721,17722,70025,245650,432530	Atp2b2,Gpi1,ND2,ND3,ND4,ND5,ND6,Acot7,Gucy2f,Adcy1
3_Member	KEGG Pathway	mmu05415	Diabetic cardiomyopathy - Mus musculus (house mouse)	-5.07891	-2.6488	7/211	17708,17717,17718,17719,17721,17722,17992	COX1,ND2,ND3,ND4,ND5,ND6,Ndufa4
3_Member	GO Biological Processes	GO:0006754	ATP biosynthetic process	-5.04867	-2.62482	5/81	17717,17718,17719,17721,17722	ND2,ND3,ND4,ND5,ND6
3_Member	KEGG Pathway	mmu05016	Huntington disease - Mus musculus (house mouse)	-5.022	-2.61038	8/302	16572,17708,17717,17718,17719,17721,17722,17992	Kif5a,COX1,ND2,ND3,ND4,ND5,ND6,Ndufa4
3_Member	CORUM	CORUM:382	Respiratory chain complex I, mitochondrial	-4.96253	-2.5569	4/40	17718,17719,17721,17992	ND3,ND4,ND5,Ndufa4
3_Member	GO Biological Processes	GO:0009060	aerobic respiration	-4.82714	-2.44468	6/153	17708,17717,17718,17719,17721,17722	COX1,ND2,ND3,ND4,ND5,ND6
3_Member	GO Biological Processes	GO:0009206	purine ribonucleoside triphosphate biosynthetic process	-4.7783	-2.40697	5/92	17717,17718,17719,17721,17722	ND2,ND3,ND4,ND5,ND6
3_Member	GO Biological Processes	GO:0009145	purine nucleoside triphosphate biosynthetic process	-4.75546	-2.40559	5/93	17717,17718,17719,17721,17722	ND2,ND3,ND4,ND5,ND6
3_Member	GO Biological Processes	GO:0055086	nucleobase-containing small molecule metabolic process	-4.71535	-2.37068	10/552	11941,14751,17717,17718,17719,17721,17722,70025,245650,432530	Atp2b2,Gpi1,ND2,ND3,ND4,ND5,ND6,Acot7,Gucy2f,Adcy1
3_Member	GO Biological Processes	GO:0046034	ATP metabolic process	-4.68638	-2.34685	6/162	14751,17717,17718,17719,17721,17722	Gpi1,ND2,ND3,ND4,ND5,ND6
3_Member	GO Biological Processes	GO:0009201	ribonucleoside triphosphate biosynthetic process	-4.66667	-2.33222	5/97	17717,17718,17719,17721,17722	ND2,ND3,ND4,ND5,ND6
3_Member	GO Biological Processes	GO:0009142	nucleoside triphosphate biosynthetic process	-4.44149	-2.11206	5/108	17717,17718,17719,17721,17722	ND2,ND3,ND4,ND5,ND6
3_Member	GO Biological Processes	GO:0009205	purine ribonucleoside triphosphate metabolic process	-4.34935	-2.02488	6/186	14751,17717,17718,17719,17721,17722	Gpi1,ND2,ND3,ND4,ND5,ND6
3_Member	GO Biological Processes	GO:0045333	cellular respiration	-4.32346	-2.00389	6/188	17708,17717,17718,17719,17721,17722	COX1,ND2,ND3,ND4,ND5,ND6
3_Member	KEGG Pathway	mmu05010	Alzheimer disease - Mus musculus (house mouse)	-4.28421	-1.9743	8/383	16572,17708,17717,17718,17719,17721,17722,17992	Kif5a,COX1,ND2,ND3,ND4,ND5,ND6,Ndufa4
3_Member	GO Biological Processes	GO:0009144	purine nucleoside triphosphate metabolic process	-4.27257	-1.9674	6/192	14751,17717,17718,17719,17721,17722	Gpi1,ND2,ND3,ND4,ND5,ND6
3_Member	GO Biological Processes	GO:0009199	ribonucleoside triphosphate metabolic process	-4.26003	-1.96421	6/193	14751,17717,17718,17719,17721,17722	Gpi1,ND2,ND3,ND4,ND5,ND6
3_Member	GO Biological Processes	GO:0010257	NADH dehydrogenase complex assembly	-4.20181	-1.91513	4/62	17717,17719,17721,17722	ND2,ND4,ND5,ND6
3_Member	GO Biological Processes	GO:0032981	mitochondrial respiratory chain complex I assembly	-4.20181	-1.91513	4/62	17717,17719,17721,17722	ND2,ND4,ND5,ND6
3_Member	GO Biological Processes	GO:0009141	nucleoside triphosphate metabolic process	-4.04593	-1.77698	6/211	14751,17717,17718,17719,17721,17722	Gpi1,ND2,ND3,ND4,ND5,ND6
3_Member	GO Biological Processes	GO:0006091	generation of precursor metabolites and energy	-3.66518	-1.44073	7/353	14751,17708,17717,17718,17719,17721,17722	Gpi1,COX1,ND2,ND3,ND4,ND5,ND6
3_Member	GO Biological Processes	GO:0090407	organophosphate biosynthetic process	-3.66436	-1.44073	8/471	17717,17718,17719,17721,17722,70025,245650,432530	ND2,ND3,ND4,ND5,ND6,Acot7,Gucy2f,Adcy1
3_Member	GO Biological Processes	GO:0015980	energy derivation by oxidation of organic compounds	-3.57146	-1.35941	6/258	17708,17717,17718,17719,17721,17722	COX1,ND2,ND3,ND4,ND5,ND6
3_Member	GO Biological Processes	GO:0033108	mitochondrial respiratory chain complex assembly	-3.39782	-1.19705	4/100	17717,17719,17721,17722	ND2,ND4,ND5,ND6
3_Member	GO Biological Processes	GO:1901137	carbohydrate derivative biosynthetic process	-3.26287	-1.06946	8/541	17717,17718,17719,17721,17722,70025,245650,432530	ND2,ND3,ND4,ND5,ND6,Acot7,Gucy2f,Adcy1
3_Member	GO Biological Processes	GO:1902600	proton transmembrane transport	-2.77263	-0.597101	3/68	17708,17719,17721	COX1,ND4,ND5
3_Member	GO Biological Processes	GO:0098655	monoatomic cation transmembrane transport	-2.14716	-0.036569	6/493	11941,12788,17708,17719,17721,94249	Atp2b2,Cnga1,COX1,ND4,ND5,Slc24a3
4_Summary	GO Biological Processes	GO:0000904	cell morphogenesis involved in differentiation	-7.10697	-4.17005	13/577	11941,12934,13642,15516,16392,16572,18039,18119,22223,24013,170677,380684,432530,11622,16467,12890,68581,212541	Atp2b2,Dpysl2,Efnb2,Hsp90ab1,Isl1,Kif5a,Nefl,Nodal,Uchl1,Grk1,Cdhr1,Nefh,Adcy1,Ahr,Atcay,Cplx2,Tmed10,Rho
4_Member	GO Biological Processes	GO:0000904	cell morphogenesis involved in differentiation	-7.10697	-4.17005	13/577	11941,12934,13642,15516,16392,16572,18039,18119,22223,24013,170677,380684,432530	Atp2b2,Dpysl2,Efnb2,Hsp90ab1,Isl1,Kif5a,Nefl,Nodal,Uchl1,Grk1,Cdhr1,Nefh,Adcy1
4_Member	GO Biological Processes	GO:0048667	cell morphogenesis involved in neuron differentiation	-6.98065	-4.07342	12/489	11941,12934,13642,15516,16392,16572,18039,22223,24013,170677,380684,432530	Atp2b2,Dpysl2,Efnb2,Hsp90ab1,Isl1,Kif5a,Nefl,Uchl1,Grk1,Cdhr1,Nefh,Adcy1
4_Member	GO Biological Processes	GO:0000902	cell morphogenesis	-6.54688	-3.75505	14/762	11622,11941,12934,13642,15516,16392,16572,18039,18119,22223,24013,170677,380684,432530	Ahr,Atp2b2,Dpysl2,Efnb2,Hsp90ab1,Isl1,Kif5a,Nefl,Nodal,Uchl1,Grk1,Cdhr1,Nefh,Adcy1
4_Member	GO Biological Processes	GO:0007409	axonogenesis	-5.11168	-2.66228	9/390	12934,13642,15516,16392,16572,18039,22223,380684,432530	Dpysl2,Efnb2,Hsp90ab1,Isl1,Kif5a,Nefl,Uchl1,Nefh,Adcy1
4_Member	GO Biological Processes	GO:0061564	axon development	-4.78187	-2.40697	9/429	12934,13642,15516,16392,16572,18039,22223,380684,432530	Dpysl2,Efnb2,Hsp90ab1,Isl1,Kif5a,Nefl,Uchl1,Nefh,Adcy1
4_Member	GO Biological Processes	GO:0031175	neuron projection development	-4.2658	-1.96533	11/757	11941,12934,13642,15516,16392,16467,16572,18039,22223,380684,432530	Atp2b2,Dpysl2,Efnb2,Hsp90ab1,Isl1,Atcay,Kif5a,Nefl,Uchl1,Nefh,Adcy1
4_Member	GO Biological Processes	GO:0048812	neuron projection morphogenesis	-4.07499	-1.80167	9/529	12934,13642,15516,16392,16572,18039,22223,380684,432530	Dpysl2,Efnb2,Hsp90ab1,Isl1,Kif5a,Nefl,Uchl1,Nefh,Adcy1
4_Member	GO Biological Processes	GO:0120039	plasma membrane bounded cell projection morphogenesis	-4.03772	-1.77309	9/535	12934,13642,15516,16392,16572,18039,22223,380684,432530	Dpysl2,Efnb2,Hsp90ab1,Isl1,Kif5a,Nefl,Uchl1,Nefh,Adcy1
4_Member	GO Biological Processes	GO:0048858	cell projection morphogenesis	-3.9888	-1.73688	9/543	12934,13642,15516,16392,16572,18039,22223,380684,432530	Dpysl2,Efnb2,Hsp90ab1,Isl1,Kif5a,Nefl,Uchl1,Nefh,Adcy1
4_Member	GO Biological Processes	GO:0032990	cell part morphogenesis	-3.82421	-1.58464	9/571	12934,13642,15516,16392,16572,18039,22223,380684,432530	Dpysl2,Efnb2,Hsp90ab1,Isl1,Kif5a,Nefl,Uchl1,Nefh,Adcy1
4_Member	GO Biological Processes	GO:0032989	cellular component morphogenesis	-3.29919	-1.10212	9/673	12934,13642,15516,16392,16572,18039,22223,380684,432530	Dpysl2,Efnb2,Hsp90ab1,Isl1,Kif5a,Nefl,Uchl1,Nefh,Adcy1
4_Member	GO Biological Processes	GO:0051646	mitochondrion localization	-3.03979	-0.8572	3/55	16467,18039,22223	Atcay,Nefl,Uchl1
4_Member	GO Biological Processes	GO:0098930	axonal transport	-2.88846	-0.709411	3/62	16572,18039,22223	Kif5a,Nefl,Uchl1
4_Member	GO Biological Processes	GO:0051640	organelle localization	-2.62132	-0.45376	7/532	12890,12934,16467,16572,18039,22223,68581	Cplx2,Dpysl2,Atcay,Kif5a,Nefl,Uchl1,Tmed10
4_Member	GO Biological Processes	GO:0051656	establishment of organelle localization	-2.61891	-0.45376	6/394	12890,12934,16572,18039,22223,68581	Cplx2,Dpysl2,Kif5a,Nefl,Uchl1,Tmed10
4_Member	GO Biological Processes	GO:0040011	locomotion	-2.59412	-0.432381	7/538	11941,12934,13642,16392,16572,18039,212541	Atp2b2,Dpysl2,Efnb2,Isl1,Kif5a,Nefl,Rho
4_Member	GO Biological Processes	GO:0072384	organelle transport along microtubule	-2.55547	-0.403787	3/81	16572,18039,22223	Kif5a,Nefl,Uchl1
4_Member	GO Biological Processes	GO:0008088	axo-dendritic transport	-2.54035	-0.395249	3/82	16572,18039,22223	Kif5a,Nefl,Uchl1
4_Member	GO Biological Processes	GO:0007411	axon guidance	-2.01233	0	4/241	12934,13642,16392,16572	Dpysl2,Efnb2,Isl1,Kif5a
4_Member	GO Biological Processes	GO:0097485	neuron projection guidance	-2.00621	0	4/242	12934,13642,16392,16572	Dpysl2,Efnb2,Isl1,Kif5a
5_Summary	GO Biological Processes	GO:0035845	photoreceptor cell outer segment organization	-4.75763	-2.40559	3/15	19133,19888,170677,212541,225600	Prph2,Rp1,Cdhr1,Rho,Pde6a
5_Member	GO Biological Processes	GO:0035845	photoreceptor cell outer segment organization	-4.75763	-2.40559	3/15	19133,19888,170677	Prph2,Rp1,Cdhr1
5_Member	GO Biological Processes	GO:0045494	photoreceptor cell maintenance	-4.75592	-2.40559	4/45	19888,170677,212541,225600	Rp1,Cdhr1,Rho,Pde6a
5_Member	GO Biological Processes	GO:0001895	retina homeostasis	-4.31616	-2.00145	4/58	19888,170677,212541,225600	Rp1,Cdhr1,Rho,Pde6a
5_Member	GO Biological Processes	GO:0001894	tissue homeostasis	-2.17596	-0.0531351	4/216	19888,170677,212541,225600	Rp1,Cdhr1,Rho,Pde6a
5_Member	GO Biological Processes	GO:0060249	anatomical structure homeostasis	-2.17596	-0.0531351	4/216	19888,170677,212541,225600	Rp1,Cdhr1,Rho,Pde6a
6_Summary	GO Biological Processes	GO:0046685	response to arsenic-containing substance	-4.01253	-1.75217	3/26	14873,18039,380684	Gsto1,Nefl,Nefh
6_Member	GO Biological Processes	GO:0046685	response to arsenic-containing substance	-4.01253	-1.75217	3/26	14873,18039,380684	Gsto1,Nefl,Nefh
7_Summary	KEGG Pathway	mmu00230	Purine metabolism - Mus musculus (house mouse)	-3.99525	-1.73913	5/134	18587,18588,225600,245650,432530,11941	Pde6b,Pde6g,Pde6a,Gucy2f,Adcy1,Atp2b2
7_Member	KEGG Pathway	mmu00230	Purine metabolism - Mus musculus (house mouse)	-3.99525	-1.73913	5/134	18587,18588,225600,245650,432530	Pde6b,Pde6g,Pde6a,Gucy2f,Adcy1
7_Member	GO Biological Processes	GO:0052652	cyclic purine nucleotide metabolic process	-3.65912	-1.43939	3/34	11941,245650,432530	Atp2b2,Gucy2f,Adcy1
7_Member	GO Biological Processes	GO:0009187	cyclic nucleotide metabolic process	-3.62128	-1.4054	3/35	11941,245650,432530	Atp2b2,Gucy2f,Adcy1
7_Member	WikiPathways	WP2185	Purine metabolism	-3.48986	-1.2816	5/172	18587,18588,225600,245650,432530	Pde6b,Pde6g,Pde6a,Gucy2f,Adcy1
8_Summary	GO Biological Processes	GO:0033144	negative regulation of intracellular steroid hormone receptor signaling pathway	-3.44781	-1.24331	3/40	16392,18119,235041,13642	Isl1,Nodal,Kank2,Efnb2
8_Member	GO Biological Processes	GO:0033144	negative regulation of intracellular steroid hormone receptor signaling pathway	-3.44781	-1.24331	3/40	16392,18119,235041	Isl1,Nodal,Kank2
8_Member	GO Biological Processes	GO:0033143	regulation of intracellular steroid hormone receptor signaling pathway	-2.58632	-0.427956	3/79	16392,18119,235041	Isl1,Nodal,Kank2
8_Member	GO Biological Processes	GO:0001667	ameboidal-type cell migration	-2.1146	-0.0100047	4/225	13642,16392,18119,235041	Efnb2,Isl1,Nodal,Kank2
9_Summary	GO Biological Processes	GO:0043524	negative regulation of neuron apoptotic process	-3.18137	-0.991598	5/201	14751,15516,16392,18039,24013,13642	Gpi1,Hsp90ab1,Isl1,Nefl,Grk1,Efnb2
9_Member	GO Biological Processes	GO:0043524	negative regulation of neuron apoptotic process	-3.18137	-0.991598	5/201	14751,15516,16392,18039,24013	Gpi1,Hsp90ab1,Isl1,Nefl,Grk1
9_Member	GO Biological Processes	GO:1901215	negative regulation of neuron death	-2.5802	-0.42519	5/275	14751,15516,16392,18039,24013	Gpi1,Hsp90ab1,Isl1,Nefl,Grk1
9_Member	GO Biological Processes	GO:1901214	regulation of neuron death	-2.549	-0.400624	6/407	13642,14751,15516,16392,18039,24013	Efnb2,Gpi1,Hsp90ab1,Isl1,Nefl,Grk1
9_Member	GO Biological Processes	GO:0043523	regulation of neuron apoptotic process	-2.44345	-0.301602	5/296	14751,15516,16392,18039,24013	Gpi1,Hsp90ab1,Isl1,Nefl,Grk1
10_Summary	Reactome Gene Sets	R-MMU-5628897	TP53 Regulates Metabolic Genes	-2.71877	-0.546724	3/71	14751,17708,17992	Gpi1,COX1,Ndufa4
10_Member	Reactome Gene Sets	R-MMU-5628897	TP53 Regulates Metabolic Genes	-2.71877	-0.546724	3/71	14751,17708,17992	Gpi1,COX1,Ndufa4
11_Summary	GO Biological Processes	GO:0008585	female gonad development	-2.19431	-0.0620792	3/109	11622,12841,380684	Ahr,Col9a3,Nefh
11_Member	GO Biological Processes	GO:0008585	female gonad development	-2.19431	-0.0620792	3/109	11622,12841,380684	Ahr,Col9a3,Nefh
11_Member	GO Biological Processes	GO:0046545	development of primary female sexual characteristics	-2.16181	-0.0481889	3/112	11622,12841,380684	Ahr,Col9a3,Nefh
12_Summary	GO Biological Processes	GO:0062014	negative regulation of small molecule metabolic process	-2.18337	-0.0542936	3/110	16467,27999,50781	Atcay,Fam3c,Dkk3
12_Member	GO Biological Processes	GO:0062014	negative regulation of small molecule metabolic process	-2.18337	-0.0542936	3/110	16467,27999,50781	Atcay,Fam3c,Dkk3
13_Summary	GO Biological Processes	GO:0008361	regulation of cell size	-2.16207	-0.0481889	4/218	11622,11941,12934,15516,14873,432530	Ahr,Atp2b2,Dpysl2,Hsp90ab1,Gsto1,Adcy1
13_Member	GO Biological Processes	GO:0008361	regulation of cell size	-2.16207	-0.0481889	4/218	11622,11941,12934,15516	Ahr,Atp2b2,Dpysl2,Hsp90ab1
13_Member	KEGG Pathway	mmu05207	Chemical carcinogenesis - receptor activation - Mus musculus (house mouse)	-2.1146	-0.0100047	4/225	11622,14873,15516,432530	Ahr,Gsto1,Hsp90ab1,Adcy1
14_Summary	GO Biological Processes	GO:0002181	cytoplasmic translation	-2.16181	-0.0481889	3/112	20042,26908,270106	Rps12,Eif2s3y,Rpl13
14_Member	GO Biological Processes	GO:0002181	cytoplasmic translation	-2.16181	-0.0481889	3/112	20042,26908,270106	Rps12,Eif2s3y,Rpl13
