# Supplementary material for: Spatial Transcriptomic Analysis Reveals Regional Transcript Changes in Early and Late Stages of rd1 Model Mice with Retinitis Pigmentosa
Source: Int J Mol Sci. 2023 Oct 3;24(19):14869. doi: 10.3390/ijms241914869 (PMC10573885; doi:10.3390/ijms241914869)
Supplement: Supplementary file 1 [file ijms-24-14869-s001.zip › Supplementary Table S8.xlsx]

## Sheet: TableS7
Table S8: List of DEGs in different strata at P14 to P35
P14-IRL	P14-MRL	P14-ORL	P21-IRL	P21-MRL	P21-ORL	P28-IRL	P28-MRL	P28-ORL	P35-IRL	P35-MRL	P35-ORL
Dgke	Gpa33	Fap	Ccm2	Drp2	Gm10800	Brat1	Pih1d2	Rho	Ccnd2	Gna12	Gnat1
Cryba1	Cryba1	Mmp14	Hk2	Hk2	Gm10719	Dbt	Sdhd	Gnat1	Ckmt1	Dlat	mt-Nd1
Rpl13	Sult5a1	S100a6	Cryba1	Calm1	Lhcgr	Krit1	Gmpr	Sag	Wdr77	Atp5pb	mt-Nd4
S100a6	Agpat3	Agpat3	Polr3d	Agpat3	Gm21738	Grm6	Myo18a	Rp1	Fmr1	Clcn4	mt-Co1
Kctd10	Col1a1	Tmem25	Pxmp4	Ciao3	Gm10721	Sema4f	Cryba1	Slc24a1	Ckb	Cryba1	Pde6b
Agpat3	Foxm1	Unc119	N4bp3	Rgs20	Gm17535	Rpl13	Dlg3	Pde6b	Efnb2	Rpl13	mt-Nd2
Mef2d	Tcirg1	Rab8a	Sebox	Abhd3	Gm10720	Mmp14	Ilf2	Arhgap32	Srr	S100a6	mt-Cytb
Ell2	Foxn1	Tbc1d8	Agpat3	Apoe	Gm10715	Gramd1a	Col6a1	Rgr	Tulp3	Fndc5	Sag
Rac1	Unc119	Impdh1	Sp1	Cdkn1b	Gm10717	Pfdn5	Agpat3	Prph2	Tubb5	Tcf25	9330121K16Rik
Srpk3	Metrn	Ier3	Mrpl10	Cacnb3	Gm11168	Efnb2	Myg1	Nrl	Armc6	Kcnh6	Nefm
Ift46	Med6	Atp6v1f	Akr1b3	Calb2	Gm10801	Tcf25	Efnb2	Pde6g	Epdr1	Psmc3	Gm10925
Unc119	Epdr1	Cd33	Tcirg1	Dnaja3	Pde6b	Col1a1	Col1a1	Gm11168	Hbp1	Use1	Gm31182
Clgn	Hmgn2	Insrr	Vwf	Eno2	Gnat1	Tubb5	Tubb5	Rs1	Elavl3	Tgfb1	Trim30b
Ccdc97	Pih1d1	Pdc	Fam50a	Matk	Rho	Rin2	Akt1	Reep6	Apba3	Epdr1	Gm10516
Alkbh7	Impdh1	Ddah2	Bcap31	Cd44	Reep6	Rab34	Smo	Pde6a	Prkacb	Fam32a	Xist
Dennd1c	Dusp3	Atp1a2	Ddb2	Prdx2	Rp1	Psmc3	Ap4e1	Hba-a1	Cd44	Mpnd	Reep6
Prkd1	9330159F19Rik	Syn2	Ipo4	Senp3	Gm45861	Abhd3	Ipo4	Ttr	Fbxo11	Eif2b5	Rgs9bp
Ykt6	Col26a1	Cdk9	Irf9	Fbxo11	Frmpd2	Puf60	Rgs20	Grk1	Bud23	Cacnb3	Rp1
Gnmt	Sh2b2	Wnt2	Dhrs1	Reep5	Nrl	Prkra	Ikzf4	Crygs	Mprip	Grik5	Rsrc1
Epdr1	Ccn4	Tmem175	Ranbp3	Atp7b	Serpina9	Epdr1	Kcnn1	Cnga1	Por	Nosip	Gm28437
Apoe	Fgfr4	Trnt1	Rgs20	Runx1t1	Rtn1	Hdgfl2	Arrdc2	Opn1sw	Reep5	Pih1d1	AC160336.1
Prkar2b	Fbxo11	St3gal1	Golga2	Phax	Nr2e3	Pafah1b2	Mpnd	Dkk3	Ctns	Rps11	Vmn1r74
Fam32a	Mmp8	Aph1a	Plekha3	Slc1a7	Cnga1	Fkbp11	Btbd2	Abca4	Pgrmc1	Calb2	Rs1
Fkbp11	Pdc	Vtn	Jag2	Bmp7	A930001M01Rik	Nosip	Farsa	Rcvrn	P4htm	Ppfia3	mt-Atp6
Elavl3	Ggt5	Hnf4g	Csnk1g2	Tnpo1	Arr3	Dusp3	Rpl8	Impg2	Ncaph2	Rpl8	Gm42801
Supt5	Nectin4	Kpna2	Cacnb3	Dmap1	Sag	Cp	Atn1	Samd11	Gnat2	Psap	mt-Nd5
Impdh1	AI597479	Slfn3	Ddx23	Slc38a3	Arih2	Calb2	Lpcat3	Nr2e3	AI597479	Eno2	mt-Nd6
Farsa	Snapc2	Mgat4c	Cyp4f18	Atxn10	Gm10521	Map3k20	Tax1bp1	Kcnv2	Ifi35	Atp6v1f	Hsp90ab1
Clcn5	Prdm15	Mdm1	Rad23a	Pacsin2	mt-Nd1	Cacna1b	Pnpla6	Pdzph1	Pgam1	Aqp1	Spc25
Pcp2	Alx3	Timm13	Ruvbl2	Exosc10	Fam118b	Psap	Mtfp1	Gngt1	Atad1	Abca13	Rnf187
Aqp1	Psmb1	4930524B15Rik	Atn1	Vtn	GORLl1	Atn1	Dgkq	Gnb1	Efr3a	Pou1f1	Vmn2r50
Ccn4	Dll1	Rps6kb1	Clcn5	Tbx5	Ran	Eno2	Rrnad1	Frmpd2	Lama5	Hspb1	Muc16
Ndrg1	Tsr3	Rgs9	Ralb	Ywhab	Tmem50b	Apba3	Ccn4	Ppef2	Tnfaip1	Cstb	Gpi1
Prdx2	Dstn	Rcvrn	Aqp1	Kpna2	Zkscan5	Matk	Plekha8	Cngb1	Mybl2	4930550C14Rik	Vmn2r70
Fbxo11	Slc25a5	Ppp2r3c	Chd5	Chd3	Opn1sw	Syt5	Letm1	Fam57b	Gdap1l1	Mef2c	Flg2
Zfp592	Wt1	Pygl	Ufd1	Sparc	Sfmbt1	Chd5	Cadm3	Inpp5k	Cadps2	Psmd4	Serpina9
Apc	Rbpjl	Rdh12	Fbxo11	Mrpl24	Syn2	Plekha8	Tfap4	Esrrb	Chd3	Mthfd2	Gm29216
Reep5	Vtn	Otub2	Igf1r	Smpdl3a	Grk1	Spc25	Pdc	Stx2	Lsp1	Pvalb	Calm1
P2rx5	Cyth4	Mlh3	Ctr9	Pkib	Slc24a1	Prlr	Epor	Trf	Fis1	Cd247	Themis
Inpp5k	Glra4	Degs2	Cd247	Serinc1	Cul5	Cadm3	Rps9	Rpgrip1	Ccl9	Bloc1s6	Pdc
Eps8l1	Cog1	Gng4	Metap1	Zwint	Dgkd	Fbxo11	Cbfa2t3	Kcnj14	Ubb	Reep5	Kcnv2
Rps9	Atp5g3	Zkscan3	Pdc	Epb41l2	Marchf1	Dnajb1	Atp7b	Rom1	Ap4m1	Rcn1	Synpo2
Crip2	Ubb	Susd3	Crkl	Ddx21	Gm37985	Insr	0610009B22Rik	Lrat	Rgs17	Pdc	Mapk10
Cryba2	Tmc4	Nxnl2	Ttc5	Eif4ebp2	Cngb1	Ampd3	Cpt1c	C2cd2l	Trmt11	Napa	Csgalnact2
Aplp1	Crybg1	Uqcrb	Bbs1	Mdm1	Gm12735	Cd247	Ncaph2	Vtn	Lin7a	Tbcb	Rcvrn
Cdc42	Washc3	Rab3c	Nsmf	Adarb1	Tulp1	Ephb3	Elk1	Syne2	Hsp90b1	Inpp5k	Gm28998
Psmd2	Pbld2	Slc4a7	Cryba2	Nefh	mt-Cytb	Trap1	Nav1	Rnf207	Hint1	Tmem147	Vwde
Scube2	Srgap1	Thrb	Slc4a3	Vdac1	Dscaml1	Aamp	Tnpo1	Hbb-bs	Hus1	Rps9	Olfr417
Cav1	Tmbim4	Bmpr1a	Gtf2h1	Osbp2	Rpgrip1	Gcat	Ubp1	Runx1t1	Osbp2	Crip1	Olfr652
Ctsd	Hint1	Cdhr1	Aplp1	Rnf187	mt-Nd4	Srm	Spire2	Shank2	Smtn	Cryba2	Pde6g
Ttc9b	Rgs9	ccdc198	Vars	Tubd1	Lamtor5	Actn3	AI597479	Fam161a	Znhit3	Rundc3a	Igfbp7
Fzd3	Polg2	Gdf10	Zfp775	Rgs9	Spock1	Ptbp1	Rbm25	Hba-a2	Cep112	Aplp1	Gm15678
Mid1ip1	Sumo2	Eef1akmt1	Ccdc124	Rdh14	Vsnl1	Pknox1	Bnip2	Rp1l1	Gfap	Eif1b	Nap1l5
1700109H08Rik	Llgl2	Mtrf1	Crlf1	Rasl10b	Ywhah	Kif5b	Med15	Lifr	Pnn	Psmd2	Gm14496
Rps15a	Rcvrn	Ppp2r2a	Snrpb2	Asic2	mt-Co3	Ttc25	Tmem167	Prcd	Rtn1	Syngr3	Snap91
Ncaph2	Fcf1	Pebp4	Ubqln4	Llgl2	BC031181	Sulf2	Etv5	Ankrd33b	Pfkp	Ppp2r1a	Gm8369
Dqx1	Tmed10	Spry2	Rpl10	Gucy2e	Pomp	Psmd2	Nit1	Gm8637	Tmed10	Bcl2l1	4933438K21Rik
Fam163b	Fos	Laptm4b	Rps15a	Rcvrn	Nefm	Lsm2	Ndufa2	Wdr17	Zkscan3	Ccdc124	Col1a2
Ubp1	Esrrb	Cby1	Hdac5	Galc	9330121K16Rik	Rplp1	Gata2	Rsrc1	Pcbd2	Rplp1	mt-Nd3
Nuak2	Meg3	Septin3	Vdac3	Rtn1	Fam161a	Fbxw9	C8g	Prox1	Ocln	Ap2s1	Aldh1l1
Slc38a3	Susd3	Polr3h	Trpm2	Rdh12	Arl3	Tle1	Golga7	Impg1	Rgr	Elavl2	Rpl10-ps3
Sugp1	Syk	Grina	Sdhb	Pcnx	Acap2	Mgst1	Cacna1d	Bgn	Arhgef3	Ubqln4	Ttk
Ubxn11	Gdf10	Alcam	Rnf112	Tmed10	Tubb2a	Nav1	Slc25a5	Slc31a2	Cdadc1	Rpl10	Emp2
Rpl15	Slc39a14	Chodl	Plcd1	Esrrb	Ubxn8	Mrtfb	Pacsin2	Agpat3	Tsc22d1	Bmp7	Slco3a1
St3gal1	Laptm4b	Kpna1	Lmbr1	Klc1	E4f1	Ebf3	Etaa1	Dnmbp	Ednrb	Ube2g2	Vamp2
Trpv4	Slc30a8	Psmg1	Sugp1	Zkscan3	Gm9794	Sptbn4	Il13ra1	Camk2a	Slc7a8	Tnpo1	Fbn2
Ankrd52	Grina	Chaf1b	Mplkip	Mak	Rtraf	Rps5	Mpp2	Tinagl1	Drosha	Ppp2cb	Dmrta1
Nipsnap3b	Tmem45a	Akirin1	Rps5	Nxnl2	Pibf1	Amotl1	Vtn	Cfh	Tars	Sdhb	Gm47785
Gadd45b	Lrrc74b	Get1	Atp6v0d1	Tppp	Ap2m1	Ptprs	Tnfaip1	H2-M5	Adck5	Mrpl52	Kcnk7
Tnr	Meltf	Pcbp4	Nelfb	Slc4a7	Tmeff2	Tmem259	Slc35c2	Rgs9bp	Mroh1	Fads1	AW551984
Fcrls	Btg3	Rhag	Atraid	Cdhr1	Gm42946	Nit1	Serinc3	Cxxc5	Ntan1	Evi5l	Scg2
Ctsz	Atp5j	Mrpl14	Atad1	Ebpl	Ppm1n	Glis2	Tbx5	Lhx5	Ndufb4	Tjap1	Gm15319
Ppdpf	Slc15a2	Prph2	Pigl	Tsc22d1	Rrp1b	Kif1a	Psmb6	Cdhr1	Stxbp5l	Rps5	Rptor
Atxn10	Chaf1b	Pdzph1	Glis2	Trim35	Smad3	Slc9a5	Kpna2	Pcare	Btg3	Ptprs	1700010I14Rik
Pacsin2	Clic6	Aqp4	Bicc1	Spry2	Chrdl1	Yes1	Smurf2	A930036K24Rik	Lmbr1l	Clip3	Pcp4
Brca1	Tuba1b	Ppp2r2b	Tsg101	Psme1	Tppp3	Acsf3	Cep95	Prkab1	Gnb3	Tctex1d2	Tfec
Vtn	Nfatc4	Cplx4	Tppp3	Zscan26	Nrep	Rabl6	Akap1	Camk2b	Adgrf4	Cacybp	Igf2bp1
Timp2	Tulp2	Pde6a	Trappc2l	Ankrd33b	Rbm15b	Gadd45b	Dnah11	Uggt1	Mrps18a	Cox6c	Mgam
Rhot1	Pigx	Incenp	Nipsnap3b	Mtdh	Pde6c	Ttbk1	Cog1	Gm10800	Prph2	Cmc2	Smok2b
Dbndd2	Pisd-ps2	Ms4a7	Notch4	Tef	Actg1	Prpf3	Atp5g3	Gm21738	Birc6	Fhod1	Cdr2
Cox7c	Prph2	Trpd52l3	Fli1	Ndufa6	Gm11373	Tenm1	Chtf18	Myh11	Lhcgr	Ppp1cb	Ehbp1l1
Gid4	Cbs	Peli3	Pls3	Rhpn1	Gm15910	Ndufa1	Slc6a8	Rdh5	Cacna1h	Ptgds	Rassf9
Akap1	Cryaa	Lrp5	Pacsin2	Lynx1	Rcvrn	Cyth1	Tmc4	Cacng4	Atp6v0c	Npdc1	Vmn1r168
Sparc	Atp6v0c	Nfkb2	Srsf6	Cd200	Alcam	Nlk	Vip	Gucy2f	Prepl	Gdi1	Apc
Acsl1	Pdzph1	Rabgef1	Cyth1	Slc35a5	Pdzph1	Plxdc1	Clvs2	Drd4	Mal2	Sash1	Isl1
Lsp1	Myo1f	Pde6g	Vtn	Arl6	Mdm1	Crk	Traf3ip2	Cadps2	Tcerg1	Ttbk1	Styk1
Chtf18	Tslp	Msx3	Serinc3	Tfg	3930402G23Rik	Cadps2	Tnfaip3	Cdr2	Pde6a	Hspa8	Uty
Calm3	Lama3	Sirt3	Pitpna	Ece2	Cul9	Cyb5r3	Rtn4ip1	Pitpnm2os2	Tmem132a	Psma2	Dpyd
Plagl1	Ndfip1	Drd4	Rab5a	Arl13b	Scrn3	Tbx5	Slc6a15	Col4a4	Syt7	Nlrp5	Cadps2
Smpd2	H2-M5	Slc25a10	Ints2	Slc4a8	Gucy2e	Psmb6	Sgk1	5330431K02Rik	Vps51	Surf1	Slc17a4
Tnfaip3	Pde6a	Gria4	Vmp1	Map3k12	Ids	Ywhab	Myb	Bmp4	Cnih2	Qdpr	Usf2
Hsf2	Cndp2	Rp1	Lsp1	Cep89	Gm26901	Ksr1	Ahi1	Rbfox1	Shoc2	Sqstm1	Cfap54
Ube2d1	Fth1	Slc39a10	Plod1	Nfatc4	Lpl	Mtmr4	Hkdc1	Tbc1d2	Pde6c	Atp5e	Tbx18
Stx7	Slc29a2	Pde6d	Rps6kl1	Mtch1	Slc2a1	Ncor1	Egfr	Col9a3	Plce1	Pls3	Rdh12
Srgap1	Lrp5	Cops7b	Ubb	Smchd1	Heatr5b	Trpv2	Best3	Cav1	Pcgf6	Ndufa1	Gm45211
Pcsk4	Ehbp1l1	Tmem63a	Mydgf	Ehd3	Arhgap23	Lhx1	Mdm1	Rap1gap2	Oga	Eif3d	Gm5739
Mdm2	Fermt3	Dars2	Clvs2	Lhcgr	Spaca6	Lsp1	Wdr82	Osbp2	Pde6g	Cntnap1	Gngt1
Mdm1	P4hb	Nr5a1	Grm1	Rgs11	Dct	Myh11	Igfbp3	ORL65	Tac2	Vtn	Chgb
Llph	Abcc2	Kcnj3	Serinc1	Pdzph1	Exosc2	Ywhah	Adcy1	Rgs9	Atp5a1	Rab11fip4	Rho
Prmt2	Padi4	Frzb	Zwint	Map4k3	Pcdh10	Tmem160	Osbp2	Agtrap	Tnrc6c	H2bc4	Crygf
Adarb1	Rabgef1	Chac1	Arid5b	Wdr46	Aldoc	Rab5c	Guk1	Gad1	Tmem47	Tbx5	Gm6614
Appl2	Fscn2	Fam98b	Hbs1l	Bin1	Crygd	Scn1b	Rps27a	Stard9	Nudt5	Kpna2	Snrpn
Nsg2	Pde6g	Cst3	Epb41l2	Gabbr1	mt-Atp6	Atp6v1e1	Efemp1	Kdm4c	Rp1	Septin8	Trim28
Sptbn1	Usp33	Stmn2	Ifngr1	Dynap	Syne2	Chtf18	Rnf187	Chd5	Tmem169	Myo1b	Slc6a1
Ppp2ca	Drd4	Fabp12	Slc5a8	Cplx4	Romo1	D8Ertd738e	Sntg2	Gm10718	Mrpl44	6330403K07Rik	Septin7
Rack1	Pde8a	Mtfr1	Eif4ebp2	Pde6a	Lonp2	Arhgef25	Ace	Gm10717	Thap4	Chd3	Csmd1
Nefh	Hprt	Pex5l	Pcsk4	Zfand5	Ptprg	Rev3l	5530401A14Rik	Akna	Tnfrsf11a	Sparc	Vmn2r60
Pes1	A930017K11Rik	Schip1	Timm13	Cpt1a	Cdr2	Mgat4c	Psmc5	Fabp12	Dbi	Crhr1	Zwint
Adcy1	Prps2	Gpsm2	Hmg20b	Peli3	Terf1	Ppp1r12a	Rab37	Tubb2a	Atf6	Slc25a39	Olfr180
Osbp2	Il18r1	Ndst3	Fzr1	Kcnk7	Nbas	Atp2b1	Jpt1	Rabgef1	Pfkfb3	Atp5g3	Olfr1099
Cfap36	Zfand2b	Pias3	Sumo3	Arl3	Cpped1	Cep290	Luc7l3	Zdhhc2	Meis2	Mrpl58	Unc119
Pgam2	Tuba4a	Abca4	Mdh1	Scd2	Slx4	Rab1a	Gucy2e	Gm10722	Slx4ip	Sult4a1	Olfr479
Rgs9	Atp1b1	ORL65	Zfp354b	Fyco1	Ttll5	Hint1	Rcvrn	Cst3	Nfatc2	Tmem160	Gucy2f
Fkbp1b	Uhmk1	Spaca1	2810021J22Rik	Rabgef1	Sec22a	Nefh	Krt24	E230020A03Rik	Psma7	Mdh2	Gpm6b
Cacng4	Ssna1	Ccdc107	Fam114a2	Rdh5	C1ql2	Adcy1	Ccdc43	Zmym3	Zgpat	Scn1b	Pnmal2
Pafah1b1	Slc43a3	Tpm2	Elac2	Pde6g	Ddr1	Mtif2	Adam11	C130073E24Rik	Zbtb46	Atp6v1e1	Mmp1a
Llgl2	Slc43a1	Plpp3	Rgs9	Usp33	Atp1a2	Dynll2	Trim9	Pcp4	Tti1	Calm3	Smim10l1
Ywhae	Elf5	Mmachc	Lratd1	Echs1	Doc2g	Rnf187	Tmx1	Cep128	Dhx35	Cdc37	4930510E17Rik
Lrrc46	Ltk	Plch2	Smc6	Drd4	Actr3b	Myo19	Lrrc9	Grik2	Prpf38b	Ubb	Gm37176
Gucy2e	Il1a	Gnb1	Rsad2	Podxl	mt-Nd3	Itsn2	Clmn	Zfp691	Adar	Pdk4	Vmn2r94
Rcvrn	Cst3	Ociad1	Id2	Atrip	Filip1l	Eral1	4930447C04Rik	Sgk1	Rwdd3	Frk	Tcaf1
Gfap	Olfml3	Uchl1	Pxdn	Tfap2b	Zfp263	Coro6	Rdh12	Uckl1	ORL65	Trdn	Mup-ps15
Psma6	Cyp2u1	Bmp3	Kif1c	Tmem70	Shisa9	Dtd2	Fbln5	Ank3	Ddah1	Fuca2	Vmn2r77
Nfkbia	Gstcd	Crybb1	Luc7l3	Crygc	Rpl28	Ston2	Pitrm1	Rhpn1	Col24a1	Gtf3c6	Vmn2r59
Rtn1	Col15a1	Rfc5	Dlg4	Ogfrl1	Lancl1	Sec23a	Tmed10	Pex5l	Smim8	Lrriq1	Mt1
Unc79	Slc44a1	Cdk2ap1	Gucy2e	Pask	Psmd5	Sptb	Erg28	Lsp1	Pappa	Ros1	Gm44209
Fcf1	Spaar	Hpd	Rcvrn	Dbi	Nodal	4930447C04Rik	Esrrb	Cdkl5	Slc35d1	Lama2	Filip1l
Esrrb	Ermap	Gpn3	Gosr2	Pfkfb2	Atp8a2	Snapc1	Hsp90aa1	Grtp1	Ppt1	Rfx6	Vmn2r113
Klc1	Spocd1	Pde6b	Coch	Adipor1	Pitpnm3	Gtpbp4	Ryr2	Kcnb1	Akr7a5	Zwint	Ddx60
Mtr	Slc30a2	Cabp1	Dtd2	Ralgps2	Catsper4	Ccdc88c	Susd3	Cyp4f17	Tinagl1	Epb41l2	Kank2
Zkscan3	Cdca8	Gngt1	Klhdc2	Ush2a	Phax	Entpd5	Sema4d	Pnpla6	A3galt2	Cdk17	Gm35610
Nxnl2	Kcnab2	Cnbp	Nfkbia	Optn	Igsf8	Vsx2	Dapk1	Timp3	Stmn1	Eif4ebp2	Pkib
Rab3c	Gnb1	Lrrc23	Sptlc2	Rgs5	Cdk5rap2	Tmed10	Ahrr	Mxd4	Ncdn	Apc2	D830044D21Rik
Erbin	Mapre3	Ybx3	Actr10	Olfm1	H1f0	Meg3	Rhobtb3	Adcy6	Cdk14	Dock2	Nrxn3
Rgs7bp	Thegl	Bhlhe41	Rtn1	Acvr1c	Slc6a15	Elovl2	Col4a3bp	Cds1	Rpl22	Actr2	Nhlrc3
Slc4a7	Gfi1	Rho	Glrx5	Rab14	Gm45413	Ercc6l2	Scamp1	Hs3st3b1	Casz1	Uqcr11	Olfr77
Kctd6	Hsd17b11	Ppm1n	Rdh12	Rbms1	Bcl7b	Sdha	Mtx3	Srrm4	Rint1	Olfr299	Gm37082
Ddx4	Crybb1	Cyp2r1	Wdr37	Hnmt	Arl6ip4	Irx4	Parp8	Vps37a	Tprgl	Ap3d1	Pisd-ps1
Cdhr1	Crybb3	Plekhb1	Gtpbp4	Pex16	Inpp4b	Vcan	Slc4a7	Mak	Crmp1	Adarb1	Grm6
Rgr	Wdr66	Stx1b	Rps6ka5	Ndufaf1	Creb3l2	Atg10	Cdhr1	Mdm1	Tctn2	Sumo3	Efcab8
Zswim8	Uncx	Itgal	Zfp839	Stard7	Chst2	Cartpt	Ppp3cb	Tcn2	Rsrc2	Hint1	Iqca
Bmp4	Mrm2	Cdr2	Ppp1r13b	Cst3	Ubb	Scamp1	Psmc6	Rbp1	Pde6b	Pex13	Gnao1
Otx2	Aimp2	Crym	Atp5mpl	Snph	mt-Co2	Dhfr	Capn7	Mpp4	Cald1	Nsg2	Olfr338
Spcs1	Gngt1	Tub	Gli3	Stmn2	Rasgrf1	Cdhr1	Sema3g	Nrxn3	Tra2a	Tpgs1	Il1rn
Ebpl	Gnb2	Acte1	Gpld1	Fabp12	Imp3	Mapk1ip1l	Zdhhc20	Filip1l	Fam131b	Cyfip2	Cmtm2b
Ctsb	Llcfc1	Gpr165	Mak	Atp9a	mt-Nd2	Ktn1	Dnajc15	Tes	Trpv6	Canx	Gm44023
Elp3	Trpv6	Xkrx	Nxnl2	Pcmtd2	Itfg1	Slmap	Diaph3	Ptp4a3	Mrpl19	Nefh	Vmn2r120
Clu	Dbpht2	Rs1	Eci2	Pex5l	Rnf34	Prkcd	Sugt1	Ebpl	Bhlhe40	Vdac1	Gria2
Chrna2	Moxd2	Il2rg	Fam193b	Gpsm2	Rangap1	Eef1akmt1	Olfm4	Fam155a	Etv6	Limk2	Olfr433
Trim35	Slc6a6	Zfp92	Txndc15	Egf	Emc2	Extl3	Ccdc25	Mlph	Mgp	Rtn4	Olfr739
Spry2	Gdf3	Bgn	Ddx46	Acp6	Pdgfrb	Tsc22d1	Trim35	Col4a3	Rho	Rps27a	Glt8d2
Oxct1	Rho	Opn1mw	Ptdss1	Pias3	Cers6	Naa16	Dmtn	Plekha7	U2af2	Dynll2	Olfr1339
Zscan26	Tspan11	Grk1	Uqcrb	Adgrl2	Cd2bp2	Dpysl2	Ednrb	Gm10465	Eed	Znhit3	Gp6
Sema5a	Dmpk	Galnt7	Glrx	Smim8	Atxn10	Nefl	Dct	Faim	Ndufc2	Rgs9	Gm21627
Ankrd33b	Ceacam18	Agt	Med10	Zfp618	Azin1	Fam160b2	Golph3	Crmp1	Plekhb1	4933434M16Rik	Foxp2
Pabpc1	Slc17a6	Dixdc1	Rad17	B4galt1	Gm37764	Ednrb	Cpne6	Fam3c	Dkk3	Tpo	mt-Rnr2
Zfpm2	Unc45a	Dscaml1	Serf1	Dyrk2	Rpf1	Dct	Zfat	Ppm1n	Pycard	Rasl10b	Hhip
Ppara	Rhcg	Gnb5	Smn1	Tfap2c	Fn3k	Sema5a	Emp2	Trim30a	Eif3f	Itgb3	Ttc3
Zfp263	Ttc23	Kank2	Ap3b1	Alpl	Yes1	Rai14	Grina	Gm36266	Ano1	Asic2	Fam168a
Grina	Tyrobp	Rp9	Anxa7	Stmn1	Gnb1	Csmd3	Arc	Nxnl2	Arhgef6	Psmc5	Olfr214
Rhpn1	Ryr1	Nr2e3	Ap3m1	Trappc3	Eif4h	Brd1	Chkb	Aqp4	Opn1mw	Ube2o	Rom1
Mapk8ip2	Acan	Pkm	Slmap	Epb41	Gm47493	Syngr1	Yaf2	Atcay	Grk1	Cygb	Zranb2
Alcam	Det1	Cyp11a1	4933413J09Rik	Acot7	Epb41	Nptxr	Alcam	Fap	Msmo1	Rflnb	Aoah
Nectin3	Tmc5	Cyp2c38	Phf7	Casz1	Abhd14a	Xrcc6	Pmm2	Ahnak	Tmem184c	Cacna1g	Masp1
Tagln3	Aldoa	Cdo1	Ctsb	Gnb1	Tspoap1	Hdac7	Fstl1	Epha7	Mt1	Gucy2e	Slc4a3
Cd200	Rab6a	Gas7	Tkt	Mxra8	Myo9b	Dubr	Ndufb4	Krt18	Atp13a1	Rcvrn	Fat2
Tbc1d23	Il21r	Card10	Dcp1a	Prom1	Med1	Tmem30c	Stxbp5l	Rbfox3	Tmem170	Tmem101	Gm26684
Ppil2	Ern2	Reep4	Zc3h13	Ablim2	Snrpn	Ncam2	Tmem41a	Kif5c	Oaf	Adam11	Olfr1016
Tfrc	Cdr2	Caskin1	Ccdc25	Rbks	2610037D02Rik	Fgd4	Dop1b	D330023K18Rik	Slc37a2	Gfap	Tns1
Gsk3b	Cnga4	Fkbpl	Nefm	Ube2k	Gm44883	Adamts5	Sod1	Vopp1	Kank2	Dcakd	Olfr392
D16Ertd472e	Msn	Zdhhc15	Fam160b2	Coq2	B4galt1	Son	Tuba1b	Ush2a	Nr2e3	Sel1l	Olfr380
Slc15a2	Rs1	Gucy1a1	Dct	Crybb3	Sema3c	Sod1	Nckap5l	Tln1	Mpi	Rtn1	Gm11399
Calcoco1	D630029K05Rik	Slc16a2	Dad1	Shroom3	Ctcf	Tuba1b	Csad	Foxp1	Clk3	Snapc1	Vmn2r53
Bsg	F7	Gas2l1	Psmb5	Ppef2	Rgs9	Nr4a1	P3h3	A930003A15Rik	Tspan3	Vti1b	Fbxo30
Pcbp4	Grk1	Slc26a2	Carmil3	Prkab1	Lactbl1	P3h3	Creld2	Sphkap	Ip6k2	Efcab11	Slc12a4
Pla2g7	Slc7a2	Slc24a1	Sema5a	Oasl2	2900026A02Rik	Gnb3	Pcbp4	Ptpn13	Resf1	Psmc1	Vmn2r58
Hsp90ab1	Ednra	Zfp418	Myo10	Actb	Ric8b	Prph	Chd1	Kif21b	Pdxk	Isca2	Tuba1a
Vegfa	Cenpu	Dbn1	Dcaf13	Lhx5	Ndufa5	Pisd-ps2	Pde10a	Cdr1os	Ppp1r9a	Fcf1	Gm38220
Polh	Pou4f2	Rnps1	Pop1	Usp12	Syvn1	Agpat4	Prph2	Tnpo3	Abcc10	Esrrb	Zfp229
Rsph9	Coq9	Neurod1	Mrpl13	Gngt1	Tbc1d32	Pde10a	Foxp4	Jag1	Hspa13	Ppp1r13b	Itga1
Prph2	Cdh15	Zfp661	Adck5	Pcyox1	Zc3h12c	Hsp90ab1	Slc30a6	Gm8251	Fkbp1a	Klc1	Sv2a
Foxp4	Spata19	Nxnl1	Oplah	Frmd4b	Dner	Vegfa	Ndufaf7	Diaph3	Triobp	Mak	Nefl
Slc37a1	Tex12	Gnat1	Rhpn1	Foxp1	Wdr46	Enpp5	Mlst8	Tfap2b	Slc22a15	Nxnl2	Lrp2
Cryaa	Ddx6	Arl4d	Ly6e	Ybx3	Psmb6	Arhgap28	Mrpl28	Gm19667	Asprv1	Prelid1	Unc13a
Crim1	Gnb5	Dcbld2	Cd200	St8sia1	Syngap1	Xdh	Pdzph1	Tma7	Lrrc14	Ptdss1	Psip1
Vit	Kank2	Impg2	Dnm1l	Uri1	Kdm5c	Yipf4	Zfp397	A230103L15Rik	Gde1	Ndufs6	Tppp3
Pja2	Pkm	Prdm8	Lmln	Dkk3	Slc38a3	Cyp1b1	Wdr46	Aipl1	Cct2	Trappc13	Tgfbr2
Washc1	Faim	Reep6	Slc49a4	Prr14	Irf2bp2	Kdm4b	Pfdn1	Fam53b	Fgd5	Cenpk	Ush2a
Nrxn1	Col6a4	Ntng2	Dgkg	Ndufab1	Rnpepl1	Slc25a46	Epb41l4a	Nhlh2	Tspoap1	Fgf10	Tepsin
Slc3a1	Oas1d	Gnptg	Rfc4	Cdr2	Atp1b2	Celf4	Map3k2	Thrb	Cipc	Slc4a7	Cdh23
Mlst8	Trib3	Bbs9	Eif4a2	Crym	Wnk3	Impact	Prrc2a	Glul	Golgb1	Cdhr1	Slc24a1
Pdzph1	Prr5l	Prr5	St6gal1	Atp6ap2	Smdt1	H2-M5	Lims2	Slc4a7	Igsf9b	Nisch	Gm4117
Svil	Gas7	Marchf1	Pigp	Fgf13	Ubqln2	Fbn2	Aqp4	Ryr2	Gjc1	Parg	Ms4a14
Cox7a2l	Slc35d2	Cdc42ep3	Synj1	Rs1	Perp	Rps14	Tcerg1	Zfp777	Hdx	Ebpl	Ccdc7a
Syt4	Myh2	Dnajc12	Dip2b	Rbbp7	Gm38286	Fth1	Dpysl3	Arhgef40	Vax2	Ctsb	Vmn1r236
Celf4	Hsf4	Aifm1	Nr4a1	Slc25a4	Pin4	Sf3b2	Cplx4	Eml3	Ccdc122	Tsc22d1	Fndc1
Ccny	Lpp	Prmt9	Calcoco1	Phlpp2	Miat	Grk2	Spire1	Polr2a	Gnat1	Dnajc15	Cdh7
Zfp871	Frrs1	Tulp1	Msrb2	Mt1	Fam57b	Peli3	Cep192	Bfsp2	Sncb	Tdrd3	Adamts9
Etf1	Strc	Ackr1	Ceacam14	6430548M08Rik	Csmd2	Fibp	Pde6a	Atp1a2	Wnk4	Diaph3	Pramef20
Spry4	Crygs	Ano2	Scg5	Aplp2	Nedd4l	Capn1	Hmgxb3	Adamtsl5	Lsm7	Elp3	Ache
Sec11c	Casp4	Slc43a2	Parp3	Dixdc1	Rassf8	Prdx5	Fth1	Gm10720	Oaz1	Dpysl2	Gm21798
Cplx4	Clcnka	Shank1	Rhebl1	Vps11	Chst1	Gpr137	Pcsk5	Epas1	Thrsp	Nefm	Casp1
Pde6a	Hsdl1	Agbl3	Rps6ka2	Bcl2l10	Luzp2	Bad	Gldc	Gm6863	Metap2	Nefl	Slc24a3
Hmgxb3	Gas2l1	Nipal2	Lnpep	Gnb5	Flot1	Pde6c	Pitpnm1	Plekha8	H1f2	Dmtn	Glul
Fth1	Wbp2	Ttc16	Pde10a	Lca5	Gngt2	Ndufb8	Gm49405	Tmtc1	Rorb	Mroh2b	Anxa3
Mrpl16	Tkfc	Wdr17	1700010I14Rik	Nr2e3	Hexim1	Btrc	Ndufb8	Mmd	Glb1l2	Oxct1	Cd84
Ccdc86	Pabpc5	Flicr	Mmut	Psma4	Igsf9	Gbf1	Actr1a	Ugcg	Fxyd1	Slc22a17	Edar
Aldh1a7	Gnat1	Icmt	Hsp90ab1	Clk3	Zmat3	Actr1a	Hexa	Foxd2os	Fxyd7	Sub1	Dhh
Cnih2	Tjp3	Zfand1	Prph2	Impg1	Pacsin2	Zfhx4	Gnl3l	Rpap2	Tbc1d9b	Psme1	Rdh7
Eif3a	Oaz1	Slc45a1	Kif6	Nt5e	Tsr2	Acot9	Rabgef1	A230057D06Rik	Ttll7	Cct5	Prrg1
Maged1	Shq1	Pcif1	Stk38	Faim	Kdm5b	Banp	Rdh5	Gm10801	Slitrk2	Trio	Olfr957
Scd2	Reep6	Clstn1	Slc37a1	Klhdc8b	Abhd12	Sbds	Fscn2	Slc8a1	Mgarp	Ywhaz	Gm2136
Fyco1	Abca7	Scamp2	Lbh	Oas1d	Sel1l3	Cd63	Pde6g	Mapre3	Matr3	Eif3h	Rbm25
Apex2	Acta2	Ccdc114	Slc30a6	D430042O09Rik	Enoph1	Cdh9	Podxl	Dgke	Spred3	Cdh10	Cd200r3
Flnb	Tmtc2	Pitpnm3	Rhoq	Inha	Tvp23b	Aatk	Col7a1	Rgs20	Eef1a1	Kcnv1	Gk5
Rabgef1	Prtg	Aipl1	Ift140	Vsx1	Tcf20	Tac2	Hspa4l	Fam149a	Slc32a1	Myc	Ndfip1
Fscn2	Myrf	1110051M20Rik	Pdzph1	Mif	Atp1b3	Nab2	Slc25a10	Actc1	Aim2	Washc5	Gm42553
Mip	Tm6sf2	Nrl	Zeb1	Trmt13	Kmt2a	R3hdm2	Itgb1	Gm37764	Smarce1	Myh9	Tmem267
Nab2	Glb1l2	Begain	Adcyap1	Pik3c3	Olfm1	Dctn2	Sec61a2	Ybx3	Cramp1l	Ndufa6	Lcp1
Pip4k2c	Ndrg4	Gm17018	Celf4	Ppargc1b	Sos2	Irf7	Xiap	Podxl	Cntln	Smdt1	Olfr1297
Atp5a1	Ssx2ip	Sntb2	Bin1	Ccdc17	Zfx	Tmem80	Rp1	Hmgcs2	Opa1	Septin3	Slc39a6
Usp33	Wdr62	Wapl	Psors1c2	Golgb1	Sugp2	Hprt	Terf1	Gria4	Ormdl3	Desi1	Cd200
Adam8	Hhat	Arhgap32	Ndfip1	Fhod3	Ext1	Shisa5	Crygf	Epb41l2	Cdc40	Ppp1r1a	Cand1
Ifitm3	Spon2	Stx3	Mbd2	Iqsec1	Vim	Uqcrc1	Crygc	Klc2	Ramac	Trp63	Col22a1
Drd4	Icam1	Rbp3	Cplx4	Slc26a2	Crebbp	Tmem47	Als2	Sh3d19	Marchf6	Plec	Gm35419
Cnksr2	Fer1l5	Hspb8	Ldlrad4	Parp14	Bbs9	A930017K11Rik	Khdrbs2	Epm2a	Akap7	Lynx1	Gm37033
Tspan17	Arid5a	Crx	Pde6a	Lrrn1	Id2	Pigq	Col9a1	Gm10721	Alg1	Mapk12	E030013I19Rik
Snca	Ephx3	Klf8	Slc12a2	Sema3f	Pde7a	Prkar1b	Agfg1	Abca12	Ypel5	Mapk8ip2	Olfr1310
Rp1	Aspg	Isl1	Tmx3	Neurod1	Cnn3	Cplx2	Pnkd	Cadps	Cplane1	Tagln3	Ndst4
Ppp1r42	Neurod6	Gucy2f	Ddb1	Nxnl1	Cntn4	Tspan17	Speg	Ndnf	Cbx4	Rrn3	Olfm1
Tfap2b	Cntnap5c	Atf4	Zfand5	Tet3	Nrsn1	Hspd1	Pfkfb2	Gm44800	Rbms2	Arl6	Olfr830
Crygc	Nod1	Reln	Otub1	Cog7	Pitpnm1	Cflar	Tmem9	Atp2a2	Prrc2c	Abcc5	Gm37533
Nrp2	Kcna7	Mier2	Tnfrsf25	Wdr78	Gm37423	Col9a1	Arl8a	Cep164	Dgkz	D16Ertd472e	Ankrd27
Ccdc150	Egr1	Bmt2	Il33	Heatr5a	Stmn3	Bcs1l	Syt2	Vsx2	Abcb1a	App	Pde6a
Poglut2	Colec10	Tmem108	Eif1ad	Pcyt1b	Cct6a	Dnpep	Adipor1	Synpo2	Nrl	Setd4	Tubb3
Mstn	Ttll6	Olfr1414	Chka	Impg2	Kcnb1	Ptma	Lhx4	Pcmtd2	Madd	Sod1	Ndnf
Zap70	Il18	Borcs5	Banf1	Tdrd7	Gm38376	Ppp1r7	Nvl	Htra1	Begain	Ndufa5	Dnah14
Ankzf1	Zfp750	S1pr2	Sf3b2	Frmpd1	Nup160	Pam	Ush2a	Pdgfrb	Pla2g5	Ache	Asb15
Htr2b	Sectm1b	Olfr1384	Asah2	Ndufa3	H2bc4	Syt2	Optn	Gramd2	Atp1b2	Tpi1	Skint8
Mterf4	2210406O10Rik	Dsc1	Pcx	Syt1	Sema3d	Klhl12	Olfm1	Ncbp1	Arhgap32	Sfi1	Gm38346
Dbi	Kcne1	Pcare	Peli3	Bbs9	Eapp	Blzf1	Zeb2	Gm10715	AW549877	Hsp90ab1	Mcm8
Pfkfb2	Galnt12	Zbtb39	Ppp6r3	Tmem59l	Fabp5	Abl2	Rab14	Rasgrp3	Ppig	Prph2	Ryr1
Xpr1	Slc7a5	Gm4922	Smarca2	Fnip1	Fyco1	Nmt2	Dapl1	Slc6a13	Isl1	Mtch1	Txlnb
Atp1b1	Saa3	Liph	Ehbp1l1	Lmo1	Smyd3	Ddr2	Chrna1	Gm47173	Sestd1	Cryaa	Vmn2r89
Vamp4	Arhgap9	Dmd	Pde6c	Marchf1	Sntb2	Rgs5	Jag1	Hes1	Gucy2f	Mrpl28	Gm12024
Kif5c	Plekha4	Vmn1r230	Arl3	Tcaf1	Snx29	Fam129b	Haus2	Pdc	Tbc1d10b	Nudt3	Cyp4x1os
Prkcq	Nrl	Rp1l1	Hdgfl3	Tmtc3	Prdm2	Stxbp1	Ptpra	Dnajc28	Xkr7	Pdzph1	Gm32540
Slc25a25	Rbp3	Sfn	Got1	Zfp157	Ndufc2	St6galnac6	Stard7	Neat1	Nrep	Mapre2	Gm31583
Olfm1	Crx	Kcnv2	Cd63	Sik2		Sh3glb2	Slc20a1	Akap13	Fam13c	Bin1	Actr5
Inpp5e	Tmem273	Bola2	Smarcc2	Cfap61		Entr1	Rrbp1	Pitpnm3	Filip1l	Csnk2b	Nlrc5
Dnajc10	Myo3b	Fbxo40	Pde6g	Nodal		Nacc2	Dtd1	Tnfaip3	Diras1	Atp6v1g2	Pip4k2c
Itga4	Lgalsl	Ldlrad3	Caly	Bbs7		Traf2	Cst3	Casz1	Ubb-ps	Dhx16	Olfr851
Itga6	Slc5a10	Olfr1212	Ifitm3	Paqr7		Baz2b	Fabp12	4732496C06Rik	Cryga	Ndfip1	Vtn
Kif18a	Klhl14	Olfr398	Hras	Slc18b1		Dusp19	Col9a3	B230354K17Rik	Camsap3	Pde6a	Plekhb1
Slc12a6	Itpr3	Oxtr	Cd151	Osbpl5		Pax6	Pcmtd2	Pcyt1b	Rpl18a	Rps14	Tnfaip3
Mtch2	Ypel3	Olfr1258	Rptor	Adh4		Eif3m	Map1lc3a	Gm43481	Dcaf12l1	Camk2a	Urb1
Slc23a2	Flt3	Olfr1183	Col7a1	Nufip2		Sema6d	Samhd1	Gpm6a	Sprn	Anxa1	Ecel1
Polr1b	Trim56	Tmem200a	A930017K11Rik	Ackr1		Slc12a1	Pex5l	Gpr37	Serpinb9	Fth1	Car3
Pcsk2	Olfr1342	Tsku	Rhot2	Stk35		Chst1	Anxa5	Tubg2	Gpr158	Ms4a7	Ccdc151
Gzf1	Fbxl7	Fam161a	Wdr24	Wdr20		Map1a	Ufm1	Optn	4930550L24Rik	Ms4a1	Gm4871
Cst3	Ubxn10	Arl4c	Taf3	Igsf9		Rasgrp1	Prpf38b	Osbpl5	Asphd1	Syt7	Dppa1
Zbp1	Vwce	Glp2r	Exosc7	Otud7b		Mal	Ahcyl1	Slc6a6	Yod1	Pcx	Gm12206
Fabp12	Zfp469	Olfr728	Zdhhc3	Grtp1		Col9a3	4933434E20Rik	Frmd4b	Epm2aip1	Ctsw	Cyp2d35-ps
Fabp5	Muc19	Fam118b	Cplx2	Golga4		Ahcy	Rps3a1	Gm15564	Pcdhb15	Prdx5	Farsb
Chrna4	Lmod3	Kcnb1	Higd2a	Mvb12b		Armc1	Celf3	Eef2kmt	Gpr82	Dnajc4	Hnrnph1
Stmn3	Crb3	Olfr1395	Rp1	Omt2b		Src	Riiad1	Ppp2r1a	Atg16l2	Arhgdia	Fsip1
Pcmtd2	Ubb-ps	Selenon	Mybl1	Sema6c		Trpc4	Cpne3	Phlpp2	Marcksl1	Pcyt2	Foxi3
Map1lc3a	Mylk4	Fam160a1	Crygf	Six3		Eif2a	Pole3	Smyd4	Lmod1	Scd2	Gm45925
Zfp639	Pp2d1	Gm6563	Crygc	Zfhx3		Tshb	Kdm4c	Crybb3	Vps37c	Sema4g	Gm35890
Pex5l	Proser2	Olfr1262	Ica1l	Kat7		Slc6a17	Ptprd	Scgn	Cdk5r1	Prdx4	Esr2
Anxa5	Tmem88	Kcnj16	Casp8	Wdr17		Adar	B4galt1	Tex30	Ndnf	Rps24	Gm28847
Ppm1l	Olfr578	Vmn2r72	Clk1	Zdhhc2		Ndst4	Cachd1	Kpna2	Zfp518a	Rabgef1	Fabp12
Dclk1	C2cd4c	Zdhhc19	Eif5b	Ralyl		Rnpc3	Scp2	Gas7	Syt12	Rps26	Vmn2r88
Pfn2	Sbsn	A1cf	Ptpn18	Dnajc28		Zbtb7b	Mrpl37	Nebl	Ccdc137	Pde6g	Col19a1
Syt6	Trarg1	Creb5	Mff	Rhou		Pmf1	Ppt1	Gm45407	Slc25a44	Atp5b	Clec2d
Vangl1	Ttc6	Cd8b1	Ppm1f	Gramd1b		Fbxw7	Pla2g2f	B4galt1	Lamtor4	Inpp5a	Robo4
Stxbp3	Cldn2	Lins1	Itm2c	Pitpnm3		Adgrl2	Tmem234	Cntln	Atp5k	Drd4	Olfr90
Gpsm2	Sfn	Rab4b	Ncl	Aipl1		Ddah1	Hgf	Ttc28	B230319C09Rik	Rplp2	Gm42496
Rps3a1	Kcnv2	Ggcx	Ptma	Nrl		Cryz	Stx12	Gm3764	Arl13a	Rbfox3	Gm48642
Celf3	Rtp2	Usp17la	Mrpl44	Hmgn1		Polr1e	Utp11	Mgp	Aldh1a1	Nptx1	Pglyrp3
Mrpl9	Olfr736	Klhl18	Serpine2	Spen		Ptprd	Errfi1	Slc4a10	Ubxn7	Itih5	Vmn2r17
Oaz3	Gp5	Them7	Asb1	Trir		Fam219a	Prxl2b	Enpp2	1810037I17Rik	Hgs	Rin2
Ddah1	Ldlrad3	Rgs9bp	Cln8	Tcl1		Unc13b	Gnb1	Lca5	Gon4l	Cplx2	Eef1a1
Gbp3	Muc6	Sag	Ccdc93	Arhgap32		Plin2	Tnfrsf4	Kcna6	Mdm4	Higd2a	Ogfrl1
Akirin2	Rtbdn	Vmn2r107	Rgs2	Rbp3		Elavl4	Dhx15	Wwc2	Hmcn2	Casp12	Ros1
Cavin4	Catsperg2	Rpgrip1	Ptprc	Crx		Scp2	Ube2k	Arhgef9	Sag	Rp1	Olfr810
Wdr31	Olfr1183	Olfr948	Ddx59	Bicdl1		P3h1	Guf1	Trpm1	Fez2	Oprk1	Gm37583
Slc44a1	Olfr714	Camk2b	Arl8a	Kif21b		Ppt1	Commd8	Scn3a	Mok	Ppp1r42	Vmn1r71
B4galt1	Ptges	Gm5148	Cyb5r1	Pde3a		Akr1a1	Cds1	Crx	Tmem154	Hspd1	Tpo
Chmp5	Ccdc126	Kcnj14	Copa	Slc16a6		Pla2g2f	Crybb3	Crygb	Kdm5d	Col5a2	Agbl1
Reck	Zfp11	Fam57b	Tada1	Znrf3		Tinagl1	Rsrc2	Six5	Capg	Inpp4a	Tmc3
Clta	Cox6b2	Csf2ra	Kifap3	Wdr60		Nipal3	Aacs	Tet3	Ttc26	Dst	Olfr204
Elavl4	Gypa	Kcnh7	Aldh9a1	Abhd14b		Cd164l2	Pde6b	Zfp385a	Syt17	Col9a1	Gm36380
Magoh	Prdm9	Tmem40	Golga1	Tent2		Acot7	Prkab1	Gm44831	Rnf207	Ogfrl1	9330158H04Rik
Tmem59	Dock8	H2-Q7	Orc4	Ptchd4		Pank4	Cit	Stmn3	Fbh1	Ptprn	SnORL
Ybx1	Zdhhc19	Vmn1r46	Mastl	Gucy2f		Mib2	Triap1	Gm43373	Opn1sw	Itm2c	Cplx1
Mycbp	Ccdc171	Tnnt3	Mrrf	Reln		Mmp23	Cabp1	Arcn1	Uqcr10	Rnpepl1	Cabp1
Ephb2	A630001G21Rik	Olfr815	Grb14	Trafd1		Mrpl20	Ung	Nodal	Cend1	Ppp1r7	Bmpr1a
Stmn1	Gm13619	Olfr177	Notch1	Nrep		Cgref1	Cpsf4	Dock6	Zfp128	Thap4	Gm43469
Hgf	Fbxo31	Ldha	Entr1	Lrit2		Ppargc1a	Ndufa4	Cep170	H2-Q7	Tnfrsf11a	Gm43473
Epb41	Myh7	Ly6m	Gpsm1	Cep164		Guf1	Polr1d	Cadm3	Arr3	Rgs18	Svil
Ptpru	Trim50	Slc22a28	Tmem141	Snhg11		Uchl1	Medag	Gm17535	Tmem151a	Rgs1	Gbp8
Cdk14	Dpep2	Platr8	Ssrp1	Dmd		Rest	Gngt1	Cplx2	Mrps36	Dbi	Vmn2r76
Casz1	Stum	Cadm2	Emc4	Rpl18a		Dipk1a	Fam3c	Ciart	Ksr2	Adipor1	Lzts3
Plch2	Olfr481	Vmn1r13	Ext2	Rp1l1		Spp1	Igf2bp3	Grm6	Tmem91	Spta1	Tubb2a
Pank4	Kcnn4	2410137M14Rik	Syt13	Bex3		Asphd2	Zyx	Lpcat1	Rps12	Phyh	Atrx
Tnfrsf4	Lexm	mt-Rnr2	Map1a	Cmtr2		Rsrc2	Gkn3	Olfml1	Pgk1	Rgs5	Ggcx
Prom1	Vsnl1	mt-Nd1	Nusap1	Vwa5b2		Stx2	Cnbp	Crym	Nsl1	Prdx6	Pkhd1
Rgs12	Ano9	mt-Nd2	Chgb	Mapk10		Diablo	Cntn3	Zfp287	Phactr2	Mrc1	Vmn2r20
Nsg1	Olfr63	Gm22753	Xrn2	Brox		Pde6b	Mlf2	Ubtd1	Eno1	Cubn	Cfap43
Cenpa	Fat2	Dhrs3	Cst3	Ankrd33		Golga3	Lrrc23	Otx2os1	Ptcd3	Vim	Kcnc1
Tbc1d14	Zfp458	Plekhd1	Pkia	D030056L22Rik		Oasl2	Ybx3	Gm42888	Pde6h	Arpc5l	Ldhb
Uchl1	Tcp10b	Vmn2r10	Zbp1	Rab2a		Arpc1a	Mgp	Cdc40	mt-Nd1	Kif5c	Atp2b2
Pigg	Gm9985	Cnga1	Phactr3	Kcnv2		Ndufa4	Cmas	Myt1l	mt-Nd2	Itga8	Aqp4
Fgf5	Sag	Gtf2f2	Impa1	Tgif1		Fam3c	St8sia1	F630040K05Rik	mt-Atp8	Ptges2	Brd9
Crybb1	Cngb3	Rnase13	Fabp5	Olfr67		Bcl7b	Rho	Zkscan2	mt-Atp6	Dnm1	Adgrf2
Crybb3	BC051142	Tspear	Gid8	Samd9l		Asns	Tnfrsf1a	Ppp1r35	mt-Co3	Cytip	Cd69
Nipsnap2	Zbtb8os	4930572O03Rik	Nfs1	Kcna1		Tmem209	Ppm1n	1300002E11Rik	mt-Nd3	Olfm1	Crhr2
Mapkapk5	Gm8526	Scn2b	Ghrh	Rtbdn		Npy	Slc17a6	Cyb5r1	mt-Nd4	Dab2ip	Blk
Oasl2	Tspan7	Hs3st3b1	Dhx35	Cdk5r1		Prdm5	Nr2f2	Ackr1	mt-Nd5	Tmem141	Atp12a
Rph3a	Ccdc192	Fam217b	Pex5l	Elfn1		Isy1	Ino80e	Wdr35	mt-Nd6	Neb	Wnt10b
Gngt1	Kcp	Ifi214	Pld1	Sertad2		Rpn1	Disp1	Zgpat	mt-Cytb	Anapc2	Slc29a2
Eln	Rpl18a-ps1	Zfp65	Anxa5	Fam161a		Frmd4b	Magee1	Slc16a6	Slc31a1	Ola1	Ceacam12
Bcl7b	Olfr434	Rom1	Tpm3	Plekhf2		Ptms	Cox7b	Neurod4	Trim12a	Kif18a	Tdgf1
Ppp1r35	Ptk2b	Uqcc3	Ctso	Synpo2		Tuba8	Cenpi	Scrn1	Zfyve26	Cat	Ubd
Tmem176b	Gm10069	Spin4	Egf	Kcnb1		Mgp	Cdkl5	Myh4	Jchain	Mapk8ip1	Tlr4
Trpv6	Irak4	Cdr1os	Glrb	Zscan29		Bcat1	Rs1	Gdpd5	Col4a4	Map1a	Vmn1r46
Smarcad1	Tmem26	Rpl37rt	Papss1	Eml5		Cmas	Zmym3	Adcy1	Cnga1	Chgb	Olfr1259
Frmd4b	H2-Q7	Gpr27	Naxe	Ywhag		St8sia1	Ap1s2	Hnrnpa0	Zfp563	Bfsp1	Gas2l3
Chchd6	Eno3	Gm10447	Celf3	H1f4		Atp2b2	Irak1	Mlc1	Hmx1	Snph	Trgc1
Tmem43	Olfr464	Eme2	Riiad1	Ttn		Strn4	Morf4l2	Ryr1	Olfr461	Stmn2	Gm15583
Slc6a6	Olfr116	Gm10521	Rap1gds1	Arf3		Mzf1	Lamp1	Cep68	Uty	Fabp5	Gm15896
A2m	Krt79	4932431P20Rik	Rmdn1	Samd7		Pglyrp1	Grk1	Prom1	Gjd2	Psma7	Gm14845
Ybx3	Obscn	Gm10720	Ubxn2b	Xkr4		Slc17a6	Dusp4	Sarm1	Ddx3y	Stmn3	Gm16122
Bhlhe41	Serpina10	Tox2	Gtf2b	Rasal3		Trpm1	Wwc2	Pcdh1	Eif2s3y	Pcmtd2	4921534H16Rik
Srgap3	Pgk1	Gm10800	Pdlim5	Serp2		Nr2f2	Fgfr1	Cwc27	Tmem256	Epb41l1	Gm42630
Slc6a1	Tubb3	Gm10801	Anp32b	Pcdh15		Ryr1	Slc7a2	Gm26789	Zswim9	Rpn2	Gm43824
Timp4	Tlr12	Olfr1239	Zfp37	Hunk		Tmem126b	Cdh11	Cyba	Srsf3	Pex5l	4833421K07Rik
Rho	Cd300lb	Olfr1039	Ccdc107	Syne3		Stard10	Dnaja2	Nalcn	Tuba1a	Otol1	4933407I05Rik
Pianp	Ldha	Ttc30b	Hacd4	Msi1		Rab6a	Coq9	Abca8b	C4b	Sis	E130008D07Rik
Tnfrsf1a	Sema3e	Wipf1	Tmem59	Pla2r1		Stx1b	Cngb1	Egfl7	Olfr617	Mme	Gm5095
Aen	Cycs	Scn2a	Mycbp	Klhl18		Ate1	Slc27a1	Gm10719	Myh7b	Serpini1	Gm12462
Arl6ip1	Amd2	A930003A15Rik	Ndufs5	Paqr3		Ptpn5	Mvb12a	Acsl3	Selenot	Tbx15	Vmn2r-ps130
Nupr1	Gm22740	Olfr358	Hp1bp3	Rgs9bp		Eif3f	Babam1	Xab2	Ywhaq	S100a11	Aebp2
Pgm2l1	Gm25630	Olfr351	Rnf19b	Sag		Hdac6	Ldhd	Vhl	AI593442	Hadh	Wdfy2
Syt3	Olfr639	Prcd	Stmn1	Synpr		Vbp1	Glb1l3	Lrit3	Aoc2	Ptgfr	Trpm1
Stx4a	S1pr3	Igkv6-20	Psmb2	Pcbp2		Cox7b	Egln1	Vasn	Gm14322	Rps3a1	Bcl2
Phkg2	Vmn1r-ps144	Olfr585	Map7d1	Rpgrip1		Chrna6	Cryab	Gabrg2	Gm14443	Tars2	Cngb1
Cdr2	Efcab1	Fam47c	Tmem222	Chst3		Arhgef7	C2cd2l	Fam228b	Gm12033	Abca4	Gpsm2
Crym	Selenbp1	Ccdc24	Mtf1	Rit2		Polb	Gnb5	Cttnbp2	Gm4204	Adh5	Ptprn
Ctbp2	9930111J21Rik2	Skint8	Trnau1ap	Eml1		Cdh11	Kank2	Epb41	Rps2-ps9	Ppp3ca	Fbln2
Cdk16	Fat1	Prnp	Abcb1b	Olfr66		Pou4f2	Polr2m	Slc16a8	Gm15427	Wls	Samsn1
Cacna1f	Adamtsl3	Kcnip3	Abcb8	Rrp1b		Mt2	Elovl4	Cpne9	Gm12251	Ddah1	Gnb1
Pqbp1	Akr1c19	Mpp4	Angptl7	Rnf207		Crispld2	Thsd4	AI847159	Gm11342	Rps20	Gm49666
Dynlt3	1810009A15Rik	Gm23653	Tomm7	Kcnj14		Ankrd49	Ptpn9	Adgra2	Bbip1	Toporsl	Tube1
Magee2	Zbtb3	Gm15320	Cdk11b	Fam57b		Thy1	Nr2e3	Ifi203	Slc2a4rg-ps	Txn1	Phex
Hmgn5	Ncf4	Gm15807	Cptp	Olfr365		Kcnj5	Man2c1	Adamts10	4930589P08Rik	Stoml2	A130071D04Rik
Cdkl5	Ppia	Cyp4b1-ps2	Kcnip4	Ntng1		Cadm1	Col12a1	Cnksr2	Gm12333	Sh3gl2	Grk1
Rs1	Ccnf	Gm14663	Fosl2	Tnip2		C2cd2l	Snapc5	Llgl2	Vax2os	1700012P22Rik	Olfr420
Mtm1	Ptrh2	Gm13340	Ugdh	Sntb1		Tmod2	Clstn2	Lgalsl	Xist	Ppcs	Olfr69
Gpm6b	Sod3	Gm12361	Dck	H3f3a		Nr2e3	Nmnat3	Akt2	Plxna4os1	Ndufs5	Olfr1507
Gpm6a	H2-Bl	Gm16459	Ppef2	B2m		Pkm	Faim	Cacna1d	Gm11739	Epha8	Slc22a29
Spata4	C4b	Gm13535	Anxa3	Stx17		Tspan3	Lrrc2	Foxred1	Tmem132cos	Rnf220	Gm13016
Casp3	Gm10518	Gm12194	Pde6b	Cks2		Nktr	Rpsa	Pla2g7	Mir1931	Akr1a1	Gm31135
Vps35	Iqck	Gm16276	Cabp1	Actg1		1110059G10Rik	Gnai2	Epb41l5	Ier5l	Alpl	Kdm2a
Itfg1	Olfr552	5830444B04Rik	Tes	Kdr		Nt5m	Traip	Gm43317	Eid1	Yars	Mlana
Mt1	Gm10634	AI847159	Oasl2	Kif1b		Pon2	Lmo7	Pip5k1b	2610021A01Rik	Stmn1	Gm22639
Ccl17	Gramd2	Gm12737	Foxp2	Syne2		Resf1	Nol12	Harbi1	Gm17117	Ncdn	Vmn2r24
Cngb1	Phldb3	4930444E06Rik	Actb	mt-Atp6		Arap1	Mgll	Syt13	Ube2d2a	Meaf6	Pdia5
Cox4i1	Ubtfl1	Spag17os	Rbm19	Slc31a2		Abcc4	Crygs	Tceal5	Gm3294	Inpp5b	Meiob
Hsbp1	Mgst2	Foxd2os	Pdap1	Omt2a		Arhgef17	Reep4	Igfbp5	Gm26461	Acot7	4932412D23Rik
Cdh13	Mcidas	Gm14024	Ndufa4	Fxyd6		Rims3	Caskin1	Lgr5	Gm21798	Park7	Gbp6
Dus2	Csnk2a1	Gm15966	Pan3	Cnga1		Resp18	BC034090	Gabrr2	Gm9824	Cdk5	Gm47798
Glb1l3	Olfr1223	AW822252	Medag	Lyar		Apmap	Lrrc14	Ankrd33	Gm10715	Casz1	Gm40264
Usp2	Zbtb2	Drr1	Col1a2	Olfr1427		Podxl2	Pxk	Gria2	Gm5559	Prkcz	Gnb3
Cryab	A930003A15Rik	Pcsk2os1	Mepce	Htra2		Ptprm	Ppp3r1	Bmerb1	Gm47283	Gnb1	Dnah5
C2cd2l	Ly6a	Gm7546	Igf2bp3	Cdk7		Cdc14a	Slc66a2	Pcdh17	Olfr675	Bst1	Vmn1r76
Robo3	Igkv8-24	Gm13990	Npy	Adgrv1		Angptl1	Gas2l1	Usp2	Tmem181b-ps	Prom1	Cdca7l
Gnb5	Krtap16-1	Gm15288	Zc3hav1	Vmn1r196		Dph5	Golgb1	Pcdh8	5430416N02Rik	Ppp2r2c	Epsti1
Kank2	Gm2606	Gm15963	Ccdc184	Hba-a1		Cplx1	Zdhhc14	Mrc2	Gm26910	Mapre3	Rubcnl
Polr2m	Ankrd65	Lipo2	Dbpht2	Fam149a		Lgals3bp	Plcg2	Gm37447	Mir7224	Uchl1	Olfr1440
Fam81a	Fyb2	1810021B22Rik	Agk	Olfr658		Trim36	Slc24a1	Gpsm2	Gm28439	Sparcl1	H2-T3
Nr2e3	Olfr613	Tmem170b	Tbxas1	Slc17a7		Kif4	Rsrc1	Phf12	Gm21627	Crybb1	Map7d3
Psma4	9530053A07Rik	Kantr	Wbp1	Mn1		Ina	Sirt6	Adamts5	Gm10925	Crybb3	Olfr659
Loxl1	Gp6	Ccdc142os	Frmd4b	Gm16410		Ppm1h	Tle2	Nt5e	Gm28437	Ppbp	Vmn2r6
IRLc	Gm14221	Gm11373	Slc41a3	Cryge		Ppp1r1c	Vax2	Sema6d	Gm37674	Ppef2	Klk1b15-ps
Rpl4	Cfap77	Gm13381	Slc6a6	1700029J07Rik		Vax2	Nxnl1	Gm28370	Gm38380	Anapc5	Gm34481
Pias1	Rps11-ps2	Gm15651	Sumf1	Mta2		G6pc3	Gnat1	Egfem1	Gm38116	Anxa3	Lilr4b
Nt5e	Gm15854	Timm10b	Usp18	Rom1		Nrip3	Cobll1	Ppp1r17	Gm37583	Pde6b	Gm48707
Arpp21	Gm13394	Uckl1	Ptms	Gm14698		Gnat1	Rrp12	Psg16	F830112A20Rik	St7	Kcnb1
Rpsa	Gm16459	Nwd2	Lag3	Tuba1a		Atcay	Eef2k	Gm44799	Gm10728	2210016L21Rik	Sema3d
Bfsp2	Gm11251	Itga10	Bms1	C4b		Mitf	Impg2	Bicdl1	Pcdhgb7	Rita1	Prl6a1
Uba5	Gm5860	Vmn2r6	Zfp248	Crygb		Sppl2b	Fbxo33	Csnk1d	Gm37985	Rph3a	Olfr1229
Apeh	Slc2a4rg-ps	Gm10722	Aebp2	Gramd2		Fbxo33	Tmem98	Fam118b	Gm43138	Rpl6	Vmn2r115
Eml4	Gm11651	Tma7	Recql	Olfr1037		Shq1	Reep6	Gm44765	Gm42462	Ndufa4	4933406B17Rik
Malt1	Gm13553	Vmn1r29	Abcc9	Prcd		Frmpd1	Ntng2	Kcnj9	4833413G10Rik	Pomp	Stmn3
Kank1	Gm13173	Gm8251	Bhlhe41	Slitrk1		Dok3	Eif1	Doc2b	BC030343	Gngt1	Ddx20
D430042O09Rik	Gm14216	Vmn2r114	Ccdc91	Ywhaq		Cd99l2	Plppr3	Pip4k2c	Gm43099	Bcl7b	Ext1
Ank2	Gm11290	Rps2-ps10	Slc6a11	Gbp4		Cox8a	Syt1	Lrrc4c	Gm43768	Add2	Zan
Pkd1	Gm15338	Vmn2r4	Caprin2	Mpp4		Pip4p1	Cox8a	Slc38a6	Gm43462	Frmd4b	Cfl1
Pebp1	Gm8980	Vmn2r113	Vgll4	Gm15466		Smug1	Lmo1	Snca	Gm42971	Tmcc1	Pard6a
Atg9a	Tmem61	Smim40	Rho	Gm4995		Prr5	Arhgap36	Sorbs3	Gm42611	Cops7a	Gm48697
Mgll	Gm15411	Gm24809	Necap1	Olfr1191-ps1		Fstl4	Noa1	Pla2r1	Gm42445	Mug2	Gm9544
Tie1	1700001J04Rik	Obox4-ps26	Cd27	Gm15826		Noa1	Ap5m1	Acvrl1	5930430L01Rik	Mgp	Rab2a
Ttc28	Gm12108	Gm20681	D6Wsu163e	Gm12956		P2ry14	Qsox2	Csf1r	Gm42986	Ptpro	Prrc2b
Chst2	Gm16222	Gm3896	Rtn2	Sult2a-ps3		Pcdh8	Glb1l2	Abca8a	Gm44065	Aebp2	Vcan
Ctdspl2	Platr21	Gm5117	Ppm1n	AI847159		Gpi1	Pcdh8	Cplx4	Gm44439	Slco1a4	Gm4849
Crygs	4732414G09Rik	Olfr700	Tmem238	Gm5577		Calm2	Marchf1	Zfp397	6330415B21Rik	Ldhb	Tmem74
Dph5	Emx2os	Olfr898	Tjp1	3110056K07Rik		Elf1	Greb1	Wdr47	Gm44708	Cpne9	Gja1
Fam20b	Gm12503	Olfr954	Chrna7	Vax2os		Ndrg4	Cdc42ep3	Gm17491	Gm45223	Atp2b2	Gm48600
Ucp2	Gm14268	Gm5798	Cib1	Gm13074		Upf3b	Grifin	Cox7a1	Gm45645	Slc6a1	Gm37985
Sf3b3	Gm12404	Gm10718	Lrrc28	E130218I03Rik		Rfxap	Plxnb2	Atp2b1	Gm45264	Rho	Dkk3
Rbm4b	Gm22379	Gm21738	Fam98c	A330102I10Rik		Fam135b	Eepd1	Fscn2	C130073E24Rik	Cd9	Chd5
Tmem87a	Gm26361	Vmn1r72	Fbxo17	Gm13889		Hk1	Clcn7	Gm44229	Gm45250	Ppm1n	Olfr709-ps1
Ppargc1b	Gm4117	Zfp748	Sytl2	Gm11264		Nodal	Ttll7	Me2	Gm45861	Pdcd5	Vmn1r221
Brk1	Pakap	Igkv1-122	Kctd13	Gm11399		Spred3	Pnpla7	Sult1a1	Gm45731	Rpl28	Gm6558
Kctd7	Gm16116	Gm10719	Rab6a	Gm13872		Endod1	Arhgap33	Ehd4	C230053D17Rik	Psmc4	Gm34184
Rhov	Rps2-ps10	Olfr209	Myh14	Fcor		Vgf	C1ql2	Dhps	Gm47857	Ndufc2	Ptpro
Fam53c	Neat1	Gm10717	Psma1	1700028K03Rik		Tulp1	Hk1	Lbhd1	2900078I11Rik	Stard10	Diras2
Slc26a2	Smim40	Nim1k	Stx1b	Gm16565		Ints7	Mgarp	Arhgef4	Gm49759	Plekhb1	Gm39139
Slc24a1	Gm20501	Gm25197	Ndufab1	Uckl1		Atg14	Spred3	Psmc5	Gm5136	Nupr1	Prl4a1
Cacna1a	Gm22925	Ptrhd1	Fam53b	Gm16555		Rps16	Zfp692	Lrrk1	Gm48230	Syt3	Rfx6
Mast4	Gm22993	Gm10715	Bccip	Ugt1a7c		Wdhd1	Ttc13	Col8a2	Gm47096	Eif3c	Soat2
Nxnl1	Gm20621	Samd11	Atp6ap2	Vmn2r115		Rskr	Larp1	Arpp21	Gm47710	Rps3	Pcdhb13
Gnat1	Vmn1r-ps23	Gm11168	Tmem9b	Vmn1r224		Slc32a1	Vgf	Rtn1	Gm46430	Parva	Vmn1r169
Tbr1	Ly6l	Gm10721	Rbm10	Rd3l		Vstm2l	Azin1	Hmgn1	Gm47657	Dkk3	Sltm
Lars2	Gm21833	Gm17535	Cttn	Tma7		Cpe	Shank2	Slc1a7	Gm8557	Bcl7c	Arhgef38
Leprot	Igkv4-54	Gm47283	Stard8	Gm21798		Wdr19	Rskr	E130310I04Rik	Gm48683	Prr14	Specc1
Reep6	Gm1647	Gm26634	Magee2	Samd11		Parp11	Adgrl3	Gm38104	Gm9570	Cdr2	Cfh
Frmpd1	Vmn2r112	Gm10516	Cox7b	Lbhd1		Cramp1l	Kcnmb2	Gpr179	D030051J21Rik	Eef1akmt2	Rev3l
Ibtk	Gm25672	Tnfsf12	2610002M06Rik	Gm47283		Mturn	Vopp1	Scg3	4833412C15Rik	Dynlt3	Ccna2
Ttc38	Gm26095	Gm16630	Hmgn5	Gm17491		Tbc1d32	N4bp2	Tnfaip2	Gm49940	Pgr15l	Gtf2i
Fstl4	Erdr1	4930578M01Rik	Col4a5	Gm9918		Mphosph9	Cpe	Megf10	Gm3728	Rs1	Slc38a9
Glb1l2	Olfr775	Mhrt	Rs1	2610020C07Rik		Notch3	Stk35	Bag1	AL928616.2	Rps4x	Trp53rkb
Marchf1	Olfr1296-ps1	Gm26644	Flna	2810429I04Rik		Pde4dip	Sirpa	Kcnk1	CT010467.2	Flna	Dcaf1
Upf3b	Lbhd1	Gm26756	Zfp275	F630040K05Rik		Fau	Ndufv1	Kcnd3		Gpm6b	Begain
Grifin	Gm47283	Gm21070	Vegfd	A430105J06Rik		Asic3	Kcna6	Heg1		Cetn2	Wscd2
Dner	Olfr675	Gm10603	Arhgap4	Gm7745		Kcnh2	Trappc11	Galnt4		Grk1	Eif2s3y
Phkb	Tmem181b-ps	Gm29220	G6pdx	Gm26954		Chmp4b	Higd1a	Nup50		Gas6	Ptprd
Arhgef26	Vmn1r176	Gm28439	Tceal6	Obox4-ps1		Fchsd1	Tmem255b	2510002D24Rik		Chrna6	Pdzph1
C1qa	Gm21816	2610306M01Rik	Morf4l2	Rpap3-ps2		Fndc4	Grtp1	Amer1		Chrnb3	Csn1s1
C1qc	Gm20797	Gm28196	Grk1	Gm19667		Ric1	Pptc7	Pear1		Ank1	Olfr1195
Neto2	Gm26707	Gm17916	Col4a2	2310030A07Rik		Mvb12b	Vars2	Ric1		Slc7a2	Clvs2
C1qb	4833428L15Rik	Vmn1r90	Eri1	Gm28320		Rap1gap2	Kif16b	Ppp1r1a		Slc25a4	Card10
Trim67	1110002J07Rik	Gm29055	Plat	Gm28119		Gngt2	Itpkb	Elavl3		Anxa10	Supt3
Tns2	Gm26510	Gm18728	N4bp1	Snrpn		Nipal2	Nipal2	Vps13a		Tecr	B4galt1
Sh3glb1	9330175E14Rik	Gm28720	Pou4f2	A930036K24Rik		Plcl2	Ctu1	Zkscan3		Crnde	Efr3b
Selenof	Gm26586	Ms4a4a	Rfx1	4632432E15Rik		Ppp1r9b	Pogz	Fxyd7		Mt3	Impg2
Syn1	Gm26749	9330175M20Rik	Dhodh	Gm37305		Arpin	Kat7	Stoml1		Arl2bp	Olfr1346
Rsrp1	Gm2061	Gm37381	St3gal2	Gm37978		Usp6nl	Rccd1	Fgfr1op2		Cngb1	mt-Co3
Bbs7	A130051J06Rik	Gm37694	Cngb1	Gm37180		Osbpl2	Slco4a1	Fam13a		Cox4i1	Tns4
Fam168b	F630040K05Rik	Gm37443	Mvb12a	Gm38070		Marchf6	Ube2l3	Parp8		Pgr	Heatr9
Plekhg2	9330136K24Rik	4632432E15Rik	Klhl36	Gm37612		Pcsk1n	Ss18l1	Dyrk2		Wwp2	Ackr2
Rskr	Gm6556	Gm37814	Necab2	Gm37679		Zup1	Abhd2	Slco1a4		Aplp2	Ces1g
Clba1	Gm9211	Gm38036	Hsbp1	Gm37296		Nphp4	Ndst2	Hbb-bt		Thy1	H4c1
Eef1a1	Gm3693	Gm37086	Dctn1	Gm37589		Trmt9b	Mreg	Glb1l2		Oaf	Aox3
Wdr20	Gm27892	Gm37726	Psmb10	Gm37891		Hnrnpu	Cep104	4930581F22Rik		Srpr	Gm15839
6430571L13Rik	1700121L03Rik	Gm37018	Mtmr2	Gm36972		Icmt	Ap5z1	Slc6a1		Rpusd4	Skint1
Igsf9	Gm29492	Gm37764	Ankrd49	Gm42716		Cep131	Lonrf1	Pja1		Abhd12	Gm35808
Cramp1l	Gm28119	Gm34767	Gabarapl2	C030018K13Rik		Spsb1	Icmt	Myom2		Cryab	Gm33053
Ano2	Gm20811	Gm20754	Tbx20	Gm43612		Pik3cd	Trp53rka	Zic5		Scg3	Gm49124
Crygn	1700119H24Rik	Gm38331	Afg3l1	CT010467.1		Ankrd13c	Thap3	Fnip2		Ldlr	C1qtnf1
Prdm1	Gm28536	A730004F24Rik	Ccsap	Gm19409		Edrf1	Tbc1d2	Gm45251		Anxa2	Pi16
Glra3	Gm28437	Gm37415	Aplp2	Gm43174		Gnaz	Slc45a1	Gm45153		Elovl4	Ncam1
Mpp6	A930036K24Rik	Gm37120	Kirrel3	Gm40293		Flywch1	Timeless	Cinp		Nr2e3	Adamts20
Rgs4	Gm37863	Gm37953	Cryab	Gm43274		Gpr26	Gpr63	Ctsd		Pkm	Nbr1
Pcid2	6430573P05Rik	Gm37025	Stt3a	Gm43910		Prrc2c	Pitpnm3	Plcd3		Psma4	OR5BS1P
Lrrc56	Rpl21-ps1	Gm37175	Dpagt1	Gm44981		Ddx58	Ofd1	Hpca		Cox7a2	Vmn2r26
Kdm3b	Gm37777	Gm37459	Abcg4	Gm45153		Nsmce4a	Gemin8	Pgf		Impg1	Rpl13
Slco4a1	Gm7694	Wdr49	Lysmd2	Frmpd2		Spns2	Nrl	Chtop		Tpm1	Vmn2r105
Atp6v1g1	Trbv11	E230020A03Rik	Kank2	Olfr605		Dgkz	Hmgn1	Nectin3		Plscr2	8430419K02Rik
Cdc123	Gm30414	2610034O05Rik	Sltm	Gm45265		Tex47	Zfhx2	Cherp		Trip4	Abca13
Zc3hc1	Pcdha1	Gm43858	Ccnb2	Gm45407		Ranbp17	Tiprl	Chd1l		Rbpms2	Htr3b
Akna	Gm37525	Gm43515	Cln6	9330121K16Rik		Nrl	Iqsec2	Dubr		Parp16	Ccn1
Wdr17	Gm38095	Gm42537	Anp32a	Gm45861		Nup88	Yeats2	Ptgfr		Rpl4	BC016579
Cdh6	Gm38093	Gm42716	Glce	Gm48092		Kcna2	Cdk13	Chgb		Nt5e	Olfr883
Zdhhc2	Gm10764	BB187690	Lca5	Gm48822		Fbxw4	Syt15	C1ql2		Prss44	Speer5-ps1
Tusc3	Gm38073	Gm8458	Nr2e3	Gm48114		S100pbp	Irf8	Fmnl2		Rpsa	Kif1a
Ncam1	Gm38275	A430073D23Rik	Elovl5	Olfr1240		Fam117b	Rnf123	Abhd2		Rab6b	Gm2544
Strip2	Gm37069	Gm43490	Tmed3	Gm18292		Zfp236	Rbp3	Calm1		Bfsp2	Gm9926
Icmt	Gm43255	Gm43684	Zic1	Gm47160		Rusc1	Sdk2	Rdh12		Gnai2	Cd163
Nploc4	Gm43376	Gm43780	Rpl4	Rmst		Mfsd6	Card6	Pcbp2		Mrpl3	Rab29
Lmbrd2	Gm43057	Gm42955	Clstn2	Gm17823		Syt15	Ammecr1	Slc9a8		Ip6k1	Angptl7
Ralyl	Gm38413	Gm42635	Faim	Gm32442		Rbp3	Isl1	Kcnma1		Mctp2	Apol6
Fnbp1l	Gm43287	Gm43319	Smarcc1	D830005E20Rik		Hspb8	Gucy2f	Frmd3		Srxn1	Ppp1r3a
Alkbh4	Gm42819	Gm18163	Scn5a	Gm7392		Entpd3	Itga1	Inafm2		Rims3	Spata31d1a
Gabbr2	Gm43776	Gm43235	Rpsa	Gm36128		Fam104a	Lgalsl	Gfod2		Itgbl1	Olfr607
Rsbn1l	Lhfpl3	Gm43361	Cck	AA414992		Rnpep	Crtac1	Dcaf12l1		Camkv	Gm11867
Gbp7	Gm43670	Gm42508	Srprb	Gm10465		S100a10	Atf4	Parp3		Fshr	Gm23669
Rbm48	Gm42885	Peg13	Cpne4	Gm46339		Elmod1	Dhrs7b	Kcnrg		Pebp1	Gm24979
Fam102b	Gm43747	Gm45495	Mctp2	Gm5630		Igsf3	Kdm7a	Sowaha		Fam207a	2410012E07Rik
Cacng5	Gm43637	Gm34653	Prr5l	5330431K02Rik		Tmcc2	Pbxip1	Srgap3		5730522E02Rik	Mks1
Ltb4r2	Gm42732	Gm43231	Pkd1	Gm18064		Ssh1	Trim46	Gm9923		Pfkm	Vwc2
Xaf1	Stambp-ps1	Gm43910	Nfyc	Gm19829		Ppig	Egflam	Sbk1		Gga1	Gm9075
Pitpnm3	1700072O05Rik	Gm44440	Rbm11	A930001M01Rik		Isl1	Rfesd	Ccn4		Podxl2	Uchl1
Nrl	Olfr210-ps1	Gm44163	Ogfod1	Gm49568		Snx18	Filip1l	Lclat1		Cnppd1	Vmn1r58
Hmgn1	Gm44194	4930512J16Rik	Mif	Gm49676		Atf4	Otud1	Efnb2		S100b	Mdm1
Camta2	Prkcz2	Gm44068	Cacul1	Gm49769		Tbc1d10b	Zc2hc1a	Ift46		Mif	Trpv5
Zfhx2	Klk1b28-ps	Gm44212	Crygs	Gm20164		Gtpbp1	Ptpn11	Dcbld2		Armcx1	Gm43135
Crocc	Gm45828	Olfr440-ps1	Arhgef5	Gm49912		Thsd7b	Zmym1	Sc5d		Crygs	Pex5l
Npnt	Olfr188-ps1	Gm44012	Myo6	Gm49992		Alkbh5	Thrap3	Itpr2		Ndn	Tmed5
Lrit1	Gm2814	Gm43990	Pank1	Gm30192		Zfp866	Slc35g1	Txnrd1		Lgi3	Gm39317
Msantd4	Olfr1438-ps1	6330415B21Rik	Ddx19b			Vps37d	Irf2bp1	Dqx1		Cplx1	Olfr679
Ripk2	Gm45745	Gm8744	Ppargc1b			Diras1	Fmn1	Ccdc126		Smyd5	Insm2
Brca2	Igip	Gm44229	Rbm34			1700048O20Rik	Proca1	Hmox1		Gde1	Gm4202
Elovl6	Gm5608	Gm43960	Brk1			Pcdhb14	Pcare	1810024B03Rik		Aspm	Kcnj1
Stx3	Gm45790	Gm42372	Scaper			1810024B03Rik	Cryga	Hcn2		Nlrp4b	Fsip2
Rbp3	Gm45752	Gm45003	Golim4			Snhg11	Dock5	Rapgef4os3		Faah	Neb
Prelp	C230057M02Rik	Gm44627	Ino80			Bod1	Rin3	Met		Slc26a2	Mms22l
Crx	Gm45843	Gm44765	Cipc			Tceal3	Lsm11	Sys1		Mtmr3	Ybx3
Gucy1a2	Gm10826	Gm44981	Polq			Zfp612	Cfap43	Smc3		Skint2	Trim66
Fam104a	Gm39465	4933431G14Rik	Usp54			Trmt10c	Magi1	Gabra1		Kcnh5	Maml2
Kif21b	Gm18891	Frmpd2	Golgb1			Shb	Amer3	Arhgap5		Slc24a1	Xkr8
Pnpla3	Olfr157	Gm44680	Parp14			Lingo2	Proser2	Il17re		Rsrc1	Kl
Amot	Gm48740	A230103L15Rik	Slc24a1			Kmt5b	Zfp560	Map3k8		8430429K09Rik	Eif3a
Cox6a1	Gm34777	4930598N05Rik	Edil3			AI467606	Spred2	Lmtk3		Myo5a	Gm37233
Plekha6	Gm8290	Gm45038	Rsrc1			Lca5l	Col27a1	Fmo1		Grn	Gm37706
Ptpre	Gm48427	Gm44715	Ppm1h			Penk	Zfp36l2	Mthfd1l		G6pc3	Sspo
Ipo9	Gm33843	Gm5053	Sema3f			Tssc4	Rp1l1	Eif4ebp2		Grip1	Gm42067
Rapgef5	Gm36283	Gm44801	Sirt6			Chrm3	Mosmo	Tmem72		Nrip3	Ywhaz
Wdr60	BC106175	3110080E11Rik	Pcdh11x			Trarg1	Slc25a23	Arl6		Nxnl1	Plcb4
Abhd14b	Gm34574	Olfr605	Tle6			Slc25a23	Rbp1	Tmem11		Tespa1	Gm9856
Ccdc115	Gm47637	Gm31816	Nxnl1			Rpl27a	Prr12	Cops9		Gnat1	Trdmt1
Lyn	3732407C23Rik	Gm4224	Gnat1			Rbp1	Rhoj	Sfxn2		Atcay	Pdap1
Crybb2	Gm30409	Gm33148	Arl4d			Camk2n1	Atp10d	Stat2		Eef2	Gm28661
Fam92b	Gm34923	9330121K16Rik	Atcay			Vwa5b2	Ankrd33	Malat1		Anapc13	Cyp2c52-ps
Gucy2f	Gm7242	AC119987.1	Eef2			Epm2aip1	D030056L22Rik	Btbd9		Wdr78	Zfhx2
Frem3	Gm48838	Gm33178	Zbtb7a			Cyren	Rpl9	Snhg11		Arl6ip5	Kif6
Ttc9	Gm8557	Gm8838	Scai			Ddit4l	Kcnv2	Slit3		Impg2	Knl1
Mamstr	Gm34961	Gm47235	Kcnk15			Nqo2	Gm973	Tle6		Crb2	Chpf2
Greb1l	Gm48706	Gm20139	Oaz1			Cltc	Abhd17b	Mpp7		Reep6	Gm5455
Mob1a	Gm9570	Gm48401	Abi3bp			Adamts12	Baiap3	Gm47493		Vmn1r172	Oacyl
B3galnt1	Gm48515	Gm47043	Impg2			Tspyl1	Prrg1	Myrip		Gc	Ms4a5
D17H6S53E	AA536875	Gm47113	Nat14			Rpsa-ps10	Zbtb33	Pcdh15		Zswim4	Ifit1bl2
Filip1l	Gm49151	Gm47160	Ror1			Gpr82	Tenm4	Gm43581		Cd99l2	Ifi213
2510009E07Rik	Gm49282	4933407I05Rik	Reep6			Atg16l2	Tob2	Gm42716		Acta2	Olfr362
Lrit2	Gm49479	Gm48793	Krt33a			Cdca4	Rtbdn	Gm37706		Tk2	Gm12765
Klhl15	Gm49520	Gm17820	Mboat7			Nat8l	Lurap1l	Nsg2		Palm	Gm26544
Fmn1	Gm41481	Gm47845	Kcnc2			Nwd1	Fndc9	Rnf123		Syt1	Uba1y-ps2
Bmerb1	Gm31818	Gm48310	Dym			Coa7	E130114P18Rik	Lrtm1		Cox8a	1810053B23Rik
Cryga	Gm30192	Gm40761	Pim3			Tyw5	Vps37c	Gm37368		Ripor2	Gm7993
Fam160a2	Gm50166	Gm48542	Alg12			Mlec	Elfn1	Celf4		Slc17a3	Olfr1291-ps1
Rps2	AC142100.1	Gm5186	Ids			Ctxn1	Scn3b	Armt1		Fam110c	Cfap99
Zbtb39	9630014M24Rik	Gm18337	Ythdc1			Zfp518a	Nckap5	Impdh1		Hoxc9	Nxnl2
D1Ertd622e	Gm41787	Gm47476	Cerk			Tenm2	Fzd4	Chd7		Cd200r3	Sult6b2
Shld1	AC107703.1	Gm48713	Bbs9			Htr1b	Nlrc3	Ctnnb1		Gng12	Rpl18a-ps1
Dmd	CT030740.1	Gm34785	Ttc38			Orai1	Lgsn	Rnaseh2a		Gpi1	Srsf7
Tubb2b		Gm47817	Tmem63b			Nckap5	C130071C03Rik	Zfp622		Marchf1	Ccdc124
Bola3		Gm47003	Metap2			Pgrmc2	Pcdh20	A930001M01Rik		Fxyd1	Samd5
Dcaf12l1		Gm10465	Gxylt1			Tdrp	Kcnb1	Bhlhe22		Fxyd7	Mlip
Bhlhe23		Gm47585	Tmem258			Bex1	Ccdc126	Stxbp2		Fgf1	Wdr62
Col27a1		5330431K02Rik	Tbcc			Abca12	Hs3st1	Ints6l		Grifin	Olfr548-ps1
Npas4		Gm2048	Phpt1			C130071C03Rik	Fam174a	Tkt		Alx1	4930579C12Rik
Rp1l1		Gm48582	Grifin			Scg2	Zfp46	Anks1b		Tubb4b	Tlr5
Pnma2		Gm48515	Man1b1			Slc29a4	Fam243	Srrm3		Psenen	Gm12867
Nexmif		Gm48004	Tubb4b			Rgs13	Gm5087	Tmed10		Arhgef26	Gm15759
Scn4b		Gm18265	Dner			Sv2c	Samd7	Phactr2		Cfap221	Usp17la
Slitrk4		Gm48581	Ssx2ip			Adnp	Prdm9	Tbx1		Zscan21	Gm16541
Mrps7		Vmn1r14	Proser3			Rnf7	Igfn1	Nfix		Slc35b2	Gm43990
Epm2aip1		9630009A06Rik	2410004B18Rik			Usp42	Pard3b	Akr7a5		Nodal	Vmn1r55
Wdr27		Vmn1r17	Fzd8			Zfp52	Gnpda1	Gtf2e1		Thap1	Vmn2r67
Ankrd33		Gm49151	Selenof			Rab11fip5	Atp6v1a	Ppfibp2		Syn1	Adgb
Cd24a		Gm7004	Rab11fip3			Flrt3	Nav2	Rbpms		Dzank1	H2-Q7
Zfp654		4933431J24Rik	Nodal			Ttn	Gm13619	Lpl		Bbs7	Gm2999
Tet1		Gm17753	Cyb561d2			Mest	Aldh1a1	Nim1k		Endod1	Ahnak
Kcnv2		Tmem249	Sf3b6			Igfn1	Dusp7	Scn7a		Nenf	Casz1
Dlk2		Gm49534	Tulp1			Tagap1	Shisa6	Smim20		Cd81	Olfr878
Gpr82		Gm49568	Cd81			Pard3b	Lifr	Acsl1		Ddx60	Gm5108
Atg16l2		Gm49555	Mrpl23			Trpm3	Prr14l	Gm38235		Bank1	Plb1
Flrt1		Gm32624	Nmrk1			Atp6v1a	Tmem74	Thap3		Ninj1	Srsf10
Stx19		Vmn1r-ps140	Ackr1			Map1b	Abcd2	Zfp532		Parp11	Sgk1
Isg20l2		Gm49923	Igsf9			Arhgef15	Aasdh	Entpd5		AW551984	Gm11997
Tob2		Gm31645	Rnf144b			Aldh1a1	Irs1	Shank1		Cd84	Vmn1r200
Rtbdn		4933400B14Rik	Bcl9			Cbx7	Rgs9bp	Trank1		Fau	Gm45112
Dcun1d3		Gm38410	Sesn1			Mapk14	Sag	Syt3		Pcp4l1	Cacna1g
Lonrf2		Gm46641	Ttk			H2-T24	Car10	Dpm3		Higd1a	Muc19
Nrsn1		Gm34299	Pigu			Sirt5	Snx32	Plaat3		Chmp4b	Sfi1
Gpr137c		Gm35610	1700018A04Rik			Nt5dc3	Capg	Lzts2		Sv2a	Cryge
Scn3b		Gm50330	Mllt6			Tprkb	Gm10025	Ddx5		Rgs4	Rnf207
Trappc1		Gm50140	Otud7b			Pla2r1	Camk2b	Tub		Reep2	Nsun4
Prmt6		Gm41787	Degs1			Lrtm2	Itpk1	Trpm3		Cyp3a16	Ywhag
Fam161a		AC161757.1	Ctss			Gm11190	Arhgap35	Xylt1		Atp5j2	Tdrd1
Glp2r		AC120787.1	Golga4			Ddx17	Idi1	Kcnt2		Josd2	Fam118b
Idnk		CT010467.2	Atp5l			Snupn	Panx2	Tgfbrap1		Trhr	Cnksr3
Sarm1			Mboat1			Gm14168	Wdr91	Rcbtb2		9130409I23Rik	Colec10
Slc9b1			Sema6c			Cope	Scp2-ps2	Unc119		Rpl12	Vmn2r13
Pigm			Gngt2			Tmem191c	Rnf207	Elovl5		Ttc16	Adam28
Kcnb1			Ythdf1			Nkain3	Rpl30	Ppp2r5a		Usp6nl	Zfp458
Fam78a			Osbpl2			Zkscan5	Kcnj14	Pom121		Foxred1	Nono
Ftl1			Atpsckmt			Psenen-ps	Opn1sw	Tspan4		Mtg2	Srek1
Ccdc126			Atp6v1g1			Trnp1	Fam57b	Erg28		En2	D1Pas1
Slc29a4			Gpatch2			Apol8	Rpl18a-ps1	Cit		Adgrg6	Gm47773
Gatd1			Pomt1			Capg	Tma7-ps	Nexmif		Akna	Gm46409
Bzw1			Alg1			Cspp1	Tafa1	A430035B10Rik		Suv39h1	Bex2
Usp29			Mtmr7			Ebf1	Cdyl	1700080N15Rik		Pcsk1n	Ryr2
H1f4			Ppl			Rpgrip1	Gckr	Slc5a7		Wdr17	Col5a3
Dcun1d4			Tcta			Spock2	Slx1b	Ckap4		Tmem246	Pax5
Pcbp1			Ccser1			Panx2	Chst8	Ifit2		Ypel5	Jph2
Pard3b			Grin3a			Rpl21-ps12	Rps16-ps2	Gm44802		Cbx4	B4galt5
Mtcl1			Icmt			Kcnc1	Pantr1	Gabrg3		Ifi203	Spata17
Epha3			Cplx3			Nap1l4	Zfp868	Gm11510		Rbms2	Lrriq3
Serp2			Prkrip1			Gckr	Samd5	Neurod1		Ndufb10	Ino80b
Kcnt2			Cc2d2a			Kcnh7	Eno3	Shroom3		Rabggta	Fignl1
Swt1			Srrm3			Kcng2	Nr1h2	Dhrs3		Prdm13	Dlec1
Supt7l			Etfbkmt			Hydin	Rpl26	Nrcam		Tex2	Rbbp8nl
Ptprt			Disp2			Rpl3	Mmgt1	Wdr53		Nrl	Runx2
Trmt1l			Flywch1			Casc4	Zfp873	Aspscr1		Oaz2	Ndufa4l2
Gm4792			Klhl42			Rps16-ps2	Fiz1	Gm26954		Snrpd2	Scml4
Adamts19			Pnrc1			Samd5	Zic2	Arhgef37		Gm11639	Olfr1448
Rpia			1700034J05Rik			Arr3	Sec22c	Gm46430		Ostc	Il23r
Dusp7			Ttc12			Ppm1b	Med9	Pcgf6		Nme8	Zfp683
Rdh8			Prrc2c			Acvr2b	Myl1	Tmem259		Zmiz2	Olfr536
Kirrel3os			Lrp1			Bod1l	Vmn1r-ps32	Caly		Lonp1	2810407A14Rik
Cnn3			Gbp7			Rps12	Zscan20	Pfkfb2		Vps41	Vmn2r10
Syne3			Wdr47			Pgghg	Slc25a3	Herc3		Rusc1	Vmn1r196
Atpif1			Fbxl4			Rai1	Rcc1l	Rapgef3		Rbp3	Igkv4-74
Pla2r1			Slc25a28			Unc13c	Rps12	1700012D14Rik		Disp3	Traj21
Slc8a1			Os9			Tubb4a	Cttnbp2nl	Tecpr1		Fbxo2	Slc28a2b
Adam10			Mthfd1l			Kdr	Opcml	Egf		Selenow	Gm13702
Hmgb2			Rcsd1			Mapk3	Kdr	Adck5		Crx	Gm14489
Fsd1l			Snrnp25			Kcnma1	Manbal	Tmem234		Slc5a12	Gm11956
Klhl18			Cept1			Ldha	Lrrc40	Csad		Ddx24	Gm11515
Cntn1			Eml2			Tmem117	Kif1b	Tceal6		Cox6a1	Asb17os
Pld5			Begain			Rpl27	Numbl	Utrn		Pi4ka	Gm11770
Pgbd1			Tmem205			B9d2	Ldha	Lasp1		Tmem45b	Gm25715
Fut9			Map7d2			Plppr1	Rpl27	Slco2a1		Rpl37	Olfr1199
Nell1			Tspyl2			Rps15	Col23a1	Syn2		Macc1	Gm23002
Maf			Lonp1			Sema3e	Slc24a3	A930007A09Rik		Hrnr	1110020A21Rik
Epha6			Rpusd1			Slc24a3	Uqcrh	Gm5176		Csdc2	4930528D03Rik
Abcd2			Ublcp1			Uqcrh	Srrm4	Prr14		Crybb2	D830032E09Rik
Zfp1			Chd7			Rpl7l1	Olfr120	Elavl4		Gucy2f	Gm37968
Irs1			Kcnj1			Srrm4	Cadm2	Gm37531		Golga7b	Gm38100
Rgs9bp			Atp1b2			Cdpf1	Med14	Pcolce		Cux2	AI506816
Sag			Atg2b			Cntn4	Cenpj	Aldh7a1		Dcst1	Gm32051
St3gal5			Rgl2			Scn1a	mt-Rnr1	Zfp263		Ypel3	Tas2r146-ps1
Mok			Arhgap32			mt-Co1	mt-Co2	Nrp1		Ppp1r3a	Gm44850
Ppp1r14b			Nop53			mt-Atp8	Mir384	Washc2		Bex2	Olfr1359
Dnah9			Cdc42ep4			mt-Atp6	Rnasel	Slc16a1		Olfr1260	Olfr1498-ps1
Fam71d			Pdcd7			mt-Co3	Zfp772	Dok3		Mmp1a	Gm6842
Rpgrip1			Tcf20			mt-Nd4	Suds3	Faim2		Fam124b	Olfr529-ps1
Trim12c			Csgalnact2			mt-Nd5	Cryba4	Fndc5		Filip1l	Gm30132
Scn3a			Abhd14b			Gm24525	Xpo5	Nup62		Olfr577	Gm5178
Chst3			Ccdc115			mt-Nd4l	Cnga1	Arid3b		Gprasp1	Gm47813
Fam136a			Rassf4			Dhrs3	Rps28	Gm44187		Lrit2	Gm47584
A830018L16Rik			Ppig			Med18	Cenpm	Ttyh1		Mmp3	Gm33472
Adgrf2			Abhd14a			Fkbp15	Slc4a5	Arhgef1		Diras1	Gm50395
Rnf207			Crybb2			Tmem42	Fgfr1op	Sema3c		Rpl7	Gm50236
Rpl28-ps1			Gucy2f			Impad1	Zdhhc11	Sv2a		Olfr922	Itgae
Tubb2a			Klhl14			Gm10263	Pcgf1	Anxa2		Rps2	Slc35f4
Fcer1g			Dhrs7b			Gm5113	Zfp125	Lars2		Gm11507	Ect2
Kcnj14			Ube2q1			Rps12-ps3	Gm10277	Gm4792		D1Ertd622e	Sh2d4b
Thra			Safb2			Polr1c	Sp140	Donson		Uqcrq	Acacb
Rex1bd			Selenok			Jchain	Fam149a	Pi4kb		Sft2d3	Olfr1489
Fam57b			Trafd1			Gm3695	Gpr179	Ddx18		Rpl18a	Olfr532
Mfsd4a			Dpm3			Col8a1	Prss36	Camk1d		Olfr1033	Olfr1137
Pde1a			Zc3h6			Gm5879	Hs3st3b1	Ndfip2		Vmn1r230	Gm9577
Gm12715			Lhfpl4			Gm10250	9230112E08Rik	Elf1		Onecut3	Kat6b-ps1
Wdr83os			Aida			Sars	Sars2	Id4		C1ql1	Gm32693
Calcrl			Onecut1			Ssb	Ccnyl1	Cars2		Olfr827	Gm43873
Samd5			Filip1l			Ctxn3	Rraga	Bcdin3d		Basp1	Gm18339
B2m			2510009E07Rik			Zfp820	Hrct1	Lrrn1		Olfr578	Spag5
Ube2s			Eif3j2			Ahnak	Ndufb6	Gm26782		4933415A04Rik	Dync1h1
Slc4a4			Taf10			Hba-a2	Dtnb	Ubap1l		B3gat1	Rpl31
Haghl			Orai3			Hba-a1	Rom1	Rgs7		Hpcal4	Klhl1
Prcp			Cep164			Gpr179	2610005L07Rik	Khdrbs2		Trarg1	Mkx
Blnk			Cep68			Gm10287	6720489N17Rik	Cntn1		Ccbe1	Col24a1
Obscn			Cnr1			Cntnap5a	Gm525	Pex2		Camk2n1	Cplx2
Ext1			Tmem74b			Fryl	Zfp9	Atp23		Cxxc5	Crygc
Bod1l			Pcare			Dgkd	Zfp783	Hmgn3		Mtfr1l	Nlrp4a
Zfp27			Dact1			Ttc9c	5430403G16Rik	Gm47992		Olfr981	Chil5
Cttnbp2nl			Gskip			Tuba1a	Gm7347	Zfp628		Atp10d	Vmn1r44
Zfp706			D1Ertd622e			Slc39a2	C4b	Gm33366		Hectd3	4930555B11Rik
Fabp4			Hjurp			Rpl37rt	Il11ra1	Nmnat2		Olfr432	4930523C07Rik
Zfp398			Ankrd50			Gm6712	Sdhaf1	Rbm33		Cltc	Gm33228
Atp5g2			Zfp367			Acrbp	Ap1ar	Oaz1-ps		Rab2a	Enam
4833420G17Rik			Rpsa-ps2			Vma21	Gramd2	Inpp5d		Mageh1	Olfr1
Tcp11			Rpl18a			Mlycd	B3galt5	C1qb		Gap43	Rasgrp3
Bbs5			Borcs6			Cox7a1	Slc22a29	C130050O18Rik		Kcnv2	Gm37040
Scoc			Nudt18			Zfp865	Olfr1214	Fam177a2		Dnah14	St8sia3
Luzp2			Proser2			Kif5a	Amd1	Dcaf1		Rps8	Edem1
Syne2			Pcdhb10			Ankef1	A930003A15Rik	Ptgs1		Ccdc88b	Gm45516
Eno1			Gm9800			Ifit3	Prcd	Jmjd6		Olfr731	Sfrp2
Crb1			Zfp36l2			Yae1d1	Rsph10b	Frmpd1		Nat8l	Olfr890
Cycs			Serpinb9			Dolk	Gm24933	Gm43189		Olfr1448	Fam13b
Gpx1			Pcdhb8			Dnlz	Sf3b5	Prex2		Rtbdn	Syne1
Slc24a3			4933415A04Rik			Slitrk1	Gm14326	Smpd3		Exd1	Phldb2
Gm7964			Zfp830			Gpx4	Zfp970	Ucp2		Krt90	2310058D17Rik
Gimap8			Rp1l1			Gm23935	Gm14410	Rnpep		Tmprss11f	Msh4
Cdpf1			Scand1			AU041133	Dpm1	Lrit2		Cdk5r1	Psmc5
Gm10146			Hnrnpa1			Zfp970	Gm11027	Vldlr		Nrsn1	Tbx15
mt-Rnr1			Cxxc5			Zfp664	Ly6c1	Rbm22		Olfr398	Gm42611
mt-Nd5			Rpl14-ps1			Gm14681	D130040H23Rik	Sntb2		Olfr1257	Vmn1r90
mt-Nd6			Tmem45a2			Gm15789	Utp14b	Asic2		Ankrd34a	Usp9y
Kndc1			Rhoj			Fam220a	Apoo	Rhot1		Scn3b	Med7
Slc31a2			Epm2aip1			Gm13156	Kifc1	Ndufa4		Olfr1183	Gm47494
Vps37b			Phgr1			Gm14020	Seh1l	Colec12		Arhgap15	Dock1
Rps13-ps1			Ddit4l			Gm13967	Gm13559	Ccdc157		Arhgap23	Kif5a
Zfyve26			D030056L22Rik			C630043F03Rik	Gm15913	Notch4		Glp2r	Cttnbp2
Rdh11			Rab2a			Dbhos	Gm13689	Sncb		Plekhf2	Wdr5
Ecsit			Zfp358			4930589P08Rik	Gm9078	Tube1		Olfr728	Pla2r1
Cryba4			Kcnv2			Gm15638	Pisd-ps1	Gm4617		Olfr809	Fam149a
Rplp0			Lancl3			D030047H15Rik	Gm9670	Pomp		Gm9843	Nefh
Crygd			Flrt2			Mkln1os	Gm12034	Atg5		Fam118b	Dzip3
Tspan6			Rexo1			Gm15940	Gm4996	Gm45861		Mmp13	Sncb
Ankrd23			Xxylt1			Tmem132cos	Gm6136	Dync1i1		Ftl1	Asah2
Bpifb9a			Nxpe5			A830082K12Rik	Gm11342	Uap1		Olfr1124	Nim1k
Tnfrsf13c			Ankrd34c			Frg2f1	AI847159	Tlcd5		Ccdc126	Rsad1
Col8a1			Bola2			Gm11373	Gm12289	Dcdc5		Adgb	Ddx24
Gm11808			Samd9l			Gm22839	3010001F23Rik	H2-Q7		Serpinb1b	mt-Atp8
Gng5			Atg16l2			Bcl2l2	Gm11655	Eif4e		Olfr77	Cc2d2a
Celsr2			Akap10			Rasgef1b	Gm15631	Elovl7		Camk2n2	Prrc2c
Zfp114			Palm3			Ttbk2	Gm13380	Fam161b		Tmem199	Erbb4
Marcks			Hes5			Gm16315	Gm13963	Id3		Olfr1262	Gm28509
Gm10275			Arf1			Mir99ahg	3110056K07Rik	Ncam1		Mtln	Loxl2
Slc17a7			Tmem72			Gm2840	Gm14817	Unc5d		Rab11fip5	Thbs1
Lactbl1			Tob2			Rps27	4921531C22Rik	Gm43273		Ywhag	Ankrd6
Fryl			Rtbdn			Myl6	Gm3848	Fam57a		Irf2bp2	AI987944
Cryge			Cdk5r1			Mtag2	Evx1os	Dbndd1		Olfr112	Fmo5
Nt5dc2			Rimkla			A930009A15Rik	A330102I10Rik	Lmod2		Ttn	Loxhd1
Gm5874			Nrsn1			Dtnbos	Gm14091	Ptms		Pfdn4	Nrap
Eef1g			Gpr137c			Gm20682	Gt(ROSA)26Sor	Grm8		Klf13	Hpse2
Eml3			Tmem200a			Olfr46	Gm13872	Cfap54		Olfr849	Gm45638
1810009A15Rik			Clip1			Gm21798	Gm15910	Ppp2r2b		Cdc42se2	AC169509.1
Gng3			Zbtb45			Gm14403	Zmiz1os1	Bcar1		Hbb-bs	Ankrd33b
Cdr1os			Slc17a5			Gm13146	1500009L16Rik	Mrps36		Olfr573-ps1	Rgsl1
Mroh5			2310022A10Rik			Ccdc85b	Gm13575	Nek9		Rnf157	Nrl
Sox5it			Zfp672			Gm5559	Uckl1	Tmem196		Daw1	Sars
Smim10l1			Fam161a			Gm47283	Gm14399	Fndc1		Hunk	Cyp4x1
Ahnak2			Lrrc4			1600020E01Rik	Gm5067	Cbx3		Sh3pxd2a	Kif3a
Gprasp2			Nudt6			Gm26803	Myl6	Gng5		Grwd1	Gm4841
Dnmt3aos			Foxc1			Gm26871	Gm6327	Tax1bp1		Cyp3a44	Tsc22d3
Arhgdig			Gm9843			Gm26814	Tma7	Rab3c		Atpif1	Gbp10
Gm7276			Kcnb1			Gm6277	Gm17227	Slc46a1		Vsnl1	Usp7
3222401L13Rik			Maml1			9530026P05Rik	Malat1	Il33		Ms4a5	Plp1
Crygb			Prkaa1			5830432E09Rik	Smim40	Gpr108		Gm9951	Brinp1
Hspe1			Ankrd37			9930014A18Rik	Gm24081	Itga6		Klhl18	Cry1
Hbb-bt			Zfp366			2610037D02Rik	Mir5125	Rilpl1		Afp	Tmem45a2
Trim68			Mblac2			Gm26797	Gm20682	Enkd1		Cntn1	Gm16311
Gramd2			Bzw1			Gm16894	Gm19932	Spata1		Gm8430	Zfp534
Gm6166			Zfp46			Tunar	Tomm20	Smyd5		Pld5	Vmn1r194
Crxos			Six1			Rpl24	Gm23471	Rps12		Atp10b	D430036J16Rik
Spc24			Ywhag			Gm10603	Gm14403	Gm37211		Olfr305	Gm7751
Pdzd8			Gm45902			Gm19427	Ccdc85b	Marveld1		Cope	Vmn1r81
Morrbid			Kctd16			B130024G19Rik	Edaradd	Pim2		Elob	Grid2
Gm10800			Zfp786			Gm28439	Gm21963	Casq2		Rgs9bp	Gm29260
Slc22a29			H1f4			Gm29055	Igkv14-100	Csrp3		Sag	Lrrc7
Gm10819			Gm5087			Gm10925	Lbhd1	Gm49201		Tas2r135	Fance
Klhl41			Pard3b			Gm28437	Gm47283	Flnb		Trnp1	Prph2
Scn2a			Mtcl1			Kcnq1ot1	Foxl2os	Rnf25		Fkbp2	Slc39a3
Rprm			Sema5b			Gm37474	Gm3764	Olfm4		Dsg3	Psme2
Prcd			Rps10			Gm37862	Gm26852	Gm17241		Kdm5d	Gm14886
Rpl23a-ps3			Il1rapl1			Pcdhga12	Gm26854	Gm43318		Ilrun	1700019E08Rik
Gm2000			2610001J05Rik			Gm38197	Gm26803	Sft2d3		Olfr166	Bvht
AI593442			Reep1			Gm19445	Gm2155	Arhgef17		Vmn2r107	Cish
Smim1			Uba2			Gm38380	E230029C05Rik	Syt4		Olfr394	Hpca
Smim24			Tmem248			Gm37437	4930578M01Rik	Tnfsf12		Tatdn2	Atp2b1
Tmem8b			Mllt11			Gm37478	Gm26660	Ptprd		Olfr1178	Nrp1
Rad54b			Cstf2t			Gm37137	Gm26740	Gm36988		Rpgrip1	Ccnf
Eif5a			Rpia			Gm37551	Gm26691	Snora30		Ceacam13	Rbm17
Dpm1			Gper1			Gm37311	Gm7909	Ppt2		Dmac2	Syt1
Lncenc1			Tceal5			Pcdhgb8	Pigbos1	Dhx16		Snrpg	Dpysl2
Hsbp1l1			Msi1			Gm37755	Gm27457	Gm48743		Arhgap24	Eif3c
Tmsb10			Serpinb9d			Gm37132	2310030A07Rik	Gm49417		Rpl38	Erich3
Mpp4			D130007C19Rik			Gm37022	Gm29055	Unc5a		Chst3	Ikzf1
Kifc1			Vsnl1			Gm3081	Gm28424	Ptprz1		Olfr1459	Zkscan5
Rpl39			Pla2r1			Gm37060	Gm29164	Nrep		Rpl32	Gm48639
2610203C22Rik			1600014C10Rik			2610001A08Rik	BC055402	Dmac1		Rpl36	Peg3
Gm13136			Elp6			Gm37606	Kcnq1ot1	Gm13029		Olfr127	Ckb
Rpl17-ps10			Dmac2l			4833421G17Rik	Gm29560	Msh3		Sez6l	Gm11027
Ftl2-ps			Rab39			Gm37562	4933400F21Rik	Coq10a		Ube2e2	Fam210b
Gm14415			Snupn			Gm38126	Pcdha11	Shisa5		Kl	Wdhd1
Gm13410			Per2			Gm37027	A930036K24Rik	Gm44164		Rnf207	Trhr
Gm13207			Ppp4r1l-ps			Gm37632	Gm38142	Fhod1		Rpl5	Trabd2b
Gm13340			Rgs9bp			Gm4081	Gm36988	Rskr		Rpl30	Gm36944
Gm11483			Mia3			Gm43485	Gm38340	Myl2		Rpl28-ps1	Pcdh11x
Gm8855			Sag			Gm43201	Gm38381	Mb		Tubb2a	Ubc
Gm12194			B4galt6			A930003O13Rik	Gm37764	Epha5		Olfr846	Ndrg4
Gm13967			Pgpep1			Gm42874	Rncr4	Scn2a		Egln2	Nsun2
Gm11342			Usp34			Gm43339	Gm37745	Gm43585		Kcnj14	Heatr5a
AI847159			Tmem154			Gm36070	Gm37733	Sh3bgrl2		Thra	Col16a1
B230312C02Rik			Rab31			Gm43258	Gm37751	Paqr4		Rex1bd	Zfyve28
Far1os			Trnp1			Gm42929	Pcdha1	Ndrg3		Gm10051	Parp1
Slc2a4rg-ps			Jmjd6			Gm43560	Gm36948	Eif1a		Fam57b	Ptms
Gm15356			Rbbp4			Gm43463	Gm38069	Zfp36		Rad51b	Spink14
Snhg15			Fam173a			Gm43426	Pcdhgb5	Ublcp1		Olfr961	Spock2
Gm14508			Las1l			Gm42765	Gm37612	Ddr2		Olfr539	Cdcp3
Gm16208			Spop			Gm5857	4833421G17Rik	Sh3glb1		Olfr913	Rpl23
A330035P11Rik			Ece1			Gm42669	Gm37363	Smim11		Rpl11	Slc6a4
Gm14372			Gapdh			Peg13	Gm37954	Tbc1d24		Olfr295	Spem1
Ubap1l			Lepr			Gm43843	Gm37818	Slc17a4		Flot1	Gm12735
G630016G05Rik			Abat			N4bp2os	Gm37517	Fancc		Ndufs8	Medag
1810059C17Rik			Zfp105			Gm42547	Gm37254	Zfp516		Hspa2	Gm34776
Gm13270			Septin11			Gm43229	Gm43290	Rab6a		Tpt1	Akr1c18
Gm14091			Nfam1			Gm44286	Gm43366	Tulp1		Cend1	Gm44999
Macrod2os1			Gstm1			Gm44001	C130075A20Rik	Lin7a		Olfr384	Syne3
Gm11831			Chsy3			Gm43884	5830487J09Rik	Trafd1		H2-Q7	Arl4c
BC037032			Tspan7			Gm44152	Gm42639	Chchd10		Gm5591	Myo5a
E230016M11Rik			Spock2			Olfr1372-ps1	Gm43581	Necab1		Lrrtm1	Tulp4
A930006I01Rik			Nrf1			Gm18422	Sox2ot	A2m		Rrp1	Psd4
A430035B10Rik			Tmod3			Gm42372	Gm43339	Kitl		Olfr920	Gria3
A230004M16Rik			Anks1b			E230020D15Rik	Gm42640	Peli3		Slc38a11	Mapk1ip1l
Gm15558			Tubb2a			Gm36371	Gm43359	Fam13c		Vmn1r210	Tkt
Gm15700			Ccser2			Gm45137	Gm2505	Rbm15		Zfp873	Miip
Gm14268			Egln2			Gm45737	E430021H15Rik	Gm22513		Csn1s2b	Pno1
Gm11373			Fcer1g			A230057D06Rik	Gm42514			Rps7	Dmgdh
Pitpnm2os2			Kcnj14			Gm45178	Gm43322			Cox5b	Gfm1
Uckl1			Sh2d3c			Gm45638	Gm42929			Vmn1r78	Apba1
Galnt4			Rad51b			6330411D24Rik	E330034L11Rik			Olfr1457	Tmem143
Pakap			Olfr961			Gm45304	Gm43259			Rps17	Clybl
Gm10722			Trp53			Gm45861	Gm42970			Slc25a3	Ccdc180
Gm9844			Syn3			1700012D14Rik	Gm30382			Rps12	Pml
Rps2-ps10			Rcan3			Gm10033	Gm42508			Rpl34	Trim71
Smim40			Ptp4a3			Gm47234	Gm42669			Pgk1	Gm13571
Gm23632			Ntm			Gm17875	2700029L08Rik			Olfr569	Dnah7a
Gm22993			Atxn7l3			Gm48604	Mpv17			Trank1	Gm21867
Gm23413			Rpl3			Gm48627	Gm43874			Tubb3	Gm37142
4931403E22Rik			Dhps			Gm47232	9930120I10Rik			Rpl9-ps6	Gm47415
Lrit3			Gm10076			Gm47438	Gm44152			Vmn1r171	Gm48009
D430019H16Rik			Rnf14			Gm20110	Gm43887			4930431F12Rik	Rskr
Gm10718			H2-Q7			Gm20208	Gm44190			Olfr709-ps1	Prpf38b
Gm21738			Marf1			Gm47027	Gm32647			Tubb4a	Acot7
Gm10719			H3f3a			Gm47573	Gm44708			Rpl7a	Aldh18a1
Erdr1			B2m			Gm8557	Gm44674			Vmn1r51	Gm48324
Gm10717			Gm11847			Gm47423	2310043P16Rik			Actg1	Cradd
Samd11			H2-K1			Gm48357	Gm44799			Olfr1355	Ensa
Gm11168			Acvr2b			Gm9570	A230103L15Rik			Acadm	Ntm
Gm10721			Tmem91			Gm49152	Gm19410			Gm10123	Prom1
Gm5559			Tac1			Gm48996	A230057D06Rik			Ufc1	Pcbd1
Gm17535			Rps17			Gm48936	Gm45178			Mrpl42	Slc43a1
Lbhd1			Rps12			Gm49519	Gm45464			Gm10125	Mmp23
Gm47283			Cytl1			A930001M01Rik	Brd3os			Olfr410	Bco2
Tmem181b-ps			Itgb1bp1			Pdxp	Gm45532			Nol7	Pkd1l2
Tmem151b			Tubb3			Gm49413	Gm45861			Scoc	Ky
Gm6345			Atp5g2			Gm18724	Gm45869			Rpl27	Tecta
Gm9918			Ei24			AC107792.1	Gm42047			1190007I07Rik	Muc5ac
Gm16982			Actg1			Gm49883	Gm20275			Olfr293	Slc5a10
Tnfsf12			Mrpl42			AC139131.1	Zkscan7			Gm10132	Myo15
Gm26672			Mapk3			Gm50012	Gm8125			Hspbp1	Rhbdl2
1810014B01Rik			Scoc			Gm50462	Gm18292			Uqcrh	Stk-ps2
Mir124a-1hg			Parp10			Gm50138	Gm47160			Vmn1r13	Arsj
F630040K05Rik			Snrnp70			4930414N06Rik	Gm30373			mt-Nd2	Olfr376
Gm26756			Zbtb18			CT010467.2	Gm20745			mt-Co1	Gm15029
Gm26839			Gpatch1				Gm47592			mt-Co2	Gm12819
Gm5313			Chd4				Gm5136			mt-Nd3	Gm5385
Gm27003			Cnnm2				Gm48278			mt-Nd4
Gm26981			Cenpj				Gm48231			mt-Nd5
Gm26954			Plcxd1				Gm47026			mt-Nd6
Gm19667			mt-Rnr1				Gm49167			Gm23848
2310030A07Rik			mt-Rnr2				Gm47626			Gm10436
Zfp383			mt-Nd1				Gm48623			Slc31a2
Rps10-ps2			mt-Atp8				E430024I08Rik			Olfr640
Gm28439			mt-Atp6				Gm48713			Olfr586
2610306M01Rik			mt-Nd3				Gm49654			Pilrb1
Mir124-2hg			mt-Cytb				Gm48551			Cryba4
Gm28437			Gm25405				Gm19195			Gm7337
Gm28941			n-R5s169				Gm48622			Cnga1
Gm5835			n-R5s197				Gm47405			Rplp0
Snrpn			Gm26121				Gm49703			Gm10222
Gm38190			Slc31a2				Gm48887			Myl9
Gm37626			Zfyve26				Gm48692			Rpl31-ps8
A930036K24Rik			Vmn2r10				Gm7143			Vmn1r227
Gm36936			Rps12-ps3				Gm48582			Tcp1
Gm38340			Slc22a7				Aldoa			Zfp442
Gm38134			Polr1c				Gm47246			Zfp120
Gm37265			Cnga1				Gm49172			Uty
Gm37675			Gm3695				Vmn1r22			Olfr169
Gm37436			Lgi1				Gm49156			Olfr338
Gm37105			Crygd				Gm17922			Ddx3y
Gm38253			Blcap				Gm49289			Eif2s3y
Gm37814			Rpl31-ps8				Gm49066			Gm10258
Gm37633			Sptbn2				Gm18095			Olfr810
2900097C17Rik			Gm5879				Gm49526			Nkain2
Gm38117			Cenpb				Gm30124			Psmb3
Gm38319			Aup1				A630089N07Rik			Hs3st3b1
Gm38123			Gpr88				Gm49700			Olfr658
Rncr4			Sf3b4				Gm10512			Vmn2r89
Gm37583			Clk2				Gm49932			Olfr291
F830112A20Rik			Tmem19				Gm49940			Fam217b
Gm37088			Irgm2				Gm50010			Chchd2
Gm37728			Ndufaf3				Gm49971			Vmn2r84
Gm37159			Slc35g2				Gm30192			Csn1s1
Gm37519			Sox13				Gm50138			Pnmal2
Gm37022			Utp3				Gm50268			Vmn1r85
Pcdhga6			Pnmal2							Olfr1116
Gm37005			Zfp804a							Skint3
D130019J16Rik			Cryge							Defb44-ps
Gm37589			Ccnyl1							Sdr16c6
Gm37174			2610044O15Rik8							Bscl2
Gm37891			Psmg4							Apcdd1
A530064N14Rik			Dtnb							Ppia
Gm37320			Rom1							6720489N17Rik
Gm43665			Ints5							Ugt3a1
Gm42555			Gng3							1500011B03Rik
Gm43413			Ppia							Vmn2r24
Sox2ot			2500004C02Rik							Gprasp2
Gm42611			Crygb							Vma21
Gm43847			Gm10571							Arhgdig
Gm43329			Svip							Smok2b
Gm43693			Plekhf1							Ppp1r12b
Gm43628			Gm10638							Cops9
Gm43174			Gm14327							Rpl31
Gm42943			Tox2							Gm5600
Gm43582			Tmem267							Olfr472
Gm43166			Smim26							Olfr704
Gm43481			Hps6							Olfr656
Gm43682			Ano3							Olfr653
Gm42726			Dcdc5							Olfr597
Gm43747			Zfp408							Olfr592
Gm9794			Lrrc55							Olfr548-ps1
Gm43637			Alg10b							Mrgprx2
Gm44228			Gm23294							Gramd2
Gm44423			F8a							Vmn1r168
Gm44152			Skint5							Peak1
Gm44856			Aoc2							Gm10720
Gm45110			Cisd3							Kif5a
Gm45033			Cyp2t4							Itpa
Gm44949			Dact3							Zfp934
Gm44616			Sec61g							Olfr1277
A930030B08Rik			Ly6c1							Gm10800
Gm44953			Col22a1							Gm10801
Gm45183			Kdelr2							4932412D23Rik
Gm44562			Atxn7l1os1							Olfr1209
Gm45178			A130010J15Rik							Olfr1208
Gm45548			Mphosph8							Olfr1079
Chmp1b			Mpp4							Olfr1047
Gm45501			Maea							Olfr1044
Gm5608			Eloc							Olfr1042
Gm20139			Spaca6							Fsip2
Gm18292			Gm15745							Heg1
Gm47160			Gm14387							Olfr361
Gm47023			Gm16128							Olfr358
Gm48755			Olfr1397-ps1							Malrd1
Gm47018			Gm15427							Gpx4
Gm48505			Gm11246							Gm25213
Gm33843			Gm8302							AK157302
Gm47830			Gm11873							Gm2000
Gm47096			Gm13339							AI593442
Gm48207			Vcp-rs							F8a
Gm33378			Gm14172							Aadacl3
4930473H19Rik			Gm11514							Pramef17
Gm47370			Rpl21-ps15							Ndufaf8
Gm48119			Gm12485							Skint5
Gm8557			Gm16459							Skint8
Gm48602			Rpl3-ps1							Olfr613
Gm34961			Gm11342							Gm7336
Gm41077			5830444B04Rik							Crnn
Gm47246			AI847159							Tm2d3
Gm9570			B230312C02Rik							Gm5155
Gm48267			Gm15881							Gp6
Gm48442			4921531C22Rik							Hsbp1l1
AI197445			Gm15706							Gm3985
4933429O19Rik			Rad51ap2							Zan
Gm49249			Gm12462							Mroh2a
Gm49154			Ubap1l							Rpl36a
4930572G02Rik			Gm2639							Rab7
A930001M01Rik			Xist							Tmsb10
Gm49526			Rab11fip4os2							Mpp4
Gm49705			Gm14330							Marchf2
Gm49600			4930405A21Rik							Clec2l
Gm49883			Gm17029							Rpl39
Gm49927			2410006H16Rik							Eloc
Gm4242			Gm13629							Spin2-ps2
D330050I16Rik			Frg2f1							Olfr1174
Gm36693			Gm15788							Olfr634-ps1
C030017B01Rik			Gm12116							Gm5913
9030625G05Rik			Gm11940							Gm7485
AL831766.1			Scarna2							Gm12849
Shld3			Gm22009							Gm13627
CT010467.2			Gm16565							Gm14303
			Pitpnm2os2							Gm12411
			Ier3ip1							Gm15922
			Gm16555							Gm13590
			Gm16213							Olfr1191-ps1
			Pcp4							Gm15043
			Gm17023							Gm1826
			Gm17230							Mup-ps18
			Bend4							Olfr1186
			Vmn2r86							Gm13722
			Neat1							Rpl21-ps15
			Malat1							Olfr1118
			Gm20732							Gm5724
			Nrg3os							AI838599
			Gm11942							Gm14508
			3110021N24Rik							Foxd2os
			Ccdc85b							Pard3bos3
			Pou3f2							Vax2os
			Gm21963							Gm7805
			Nim1k							9430041J12Rik
			Samd11							E130218I03Rik
			Gm4617							Gm13723
			Gm5559							4930529C04Rik
			Lbhd1							4930597A21Rik
			Gm47283							Xist
			Olfr675							Gm15500
			Gm10736							Gm11399
			Gm26724							BC065397
			D130017N08Rik							Gm11373
			Gm26871							Gm25217
			Gm10516							Gm16025
			Tmem147os							Cbx6
			1700028E10Rik							Skint1
			A530083I20Rik							Uckl1
			4732491K20Rik							Gm4117
			Gm26666							A830011K09Rik
			Gm26586							4732440D04Rik
			6430590A07Rik							Galnt4
			E230029C05Rik							Ugt1a7c
			Gm26608							Pcp4
			2810429I04Rik							Vmn2r99
			Gm26901							Vmn2r58
			A730020E08Rik							Vmn1r174
			Bvht							Olfr111
			Ccdc166							Zscan4d
			Gm18821							Rps27
			Mir7647							Vmn2r63
			Gm19667							Vmn2r74
			Gm5776							Vmn2r70
			Rps10-ps2							Myl6
			Olfr1215							Rps13
			Gm28119							Vmn2r77
			Gm29084							Gm10722
			Gm28847							Vmn1r224
			Gm21627							Vmn2r110
			Gm10925							Gm10772
			Gm28998							Olfr443-ps1
			Gm29216							Gm5916
			Gm37469							Vmn2r11
			4930423C22Rik							Vmn1r9
			A930036K24Rik							Vmn2r3
			A430110C17Rik							Vmn2r23
			Gm37968							Vmn2r95
			Gm37289							Vmn2r105
			Gm37258							Vmn2r96
			5430420F09Rik							Vmn2r108
			Gm37795							Vmn2r17
			Pdcd5-ps							A830073O21Rik
			Gm37123							Vmn2r114
			Gm37393							Vmn2r59
			Gm37176							Gm9075
			Gm38067							Vmn2r-ps87
			Gm37856							Gm6887
			Gm37953							Olfr758-ps1
			Gm38104							Gpank1
			Gm38099							Vmn2r-ps80
			A130071D04Rik							Obox4-ps36
			Gm36972							4933438K21Rik
			E230020A03Rik							Rpl41
			Gm43010							Gm9637
			Gm42701							Gm3033
			Gm43485							Scgb2b7
			Gm42941							Igkv3-12
			Gm42908							Vmn2r20
			A530041M06Rik							Olfr441
			Gm42595							Mup-ps7
			Gm42519							Olfr1307
			Gm42515							Olfr1487
			Gm43702							Gm6605
			Gm43024							Gm10718
			Gm43648							Gm21738
			Gm42480							Gm25739
			Gm43487							Gm24088
			Gm43006							Gm10719
			Gm43526							Vmn2r-ps130
			Gm43527							Vmn2r38
			CT010467.1							Gm10717
			Gm43174							Olfr884
			Lhfpl3							Tle7
			E330034L11Rik							6030469F06Rik
			Gm42919							Olfr832
			Gm9645							Vmn2r53
			Gm42702							Vmn1r40
			Gm42633							Olfr1537
			Gm43283							Trav7-6
			Gm43410							Olfr477
			Peg13							Gm10715
			Gm43029							Olfr1484
			Gm42888							Gm24713
			4930589O11Rik							Samd11
			Gm43594							Gm11168
			Gm44283							Olfr890
			Gm44196							Olfr488
			Gm5881							Gm10721
			Gm43890							Gm2663
			Gm20362							Vmn2r26
			Gm44187							Olfr1286
			5430431A17Rik							Olfr699
			Gm21269							Gm17535
			4930413G21Rik							Olfr675
			Gm45828							Olfr344
			Gm44645							Ighv2-7
			Gm45354							4930432B10Rik
			Frmpd2							Gm17644
			Olfr1291-ps1							4930519P11Rik
			Gm44625							2810429I04Rik
			A230103L15Rik							F630040K05Rik
			4930598N05Rik							Miat
			2900027M19Rik							Gm2990
			Gm45131							Gm17473
			Olfr1438-ps1							4933405D12Rik
			Gm45183							Tunar
			Gm45591							Gm27008
			Gm45460							Gm4812
			Gm45297							Olfr1228
			Gm45509							2900052N01Rik
			Gm6145							1700025K24Rik
			Gm45577							BE692007
			Gm42067							Gm6819
			Igip							Gm29328
			Gm45516							Gm8337
			Gm45861							Gm29258
			Gm45797							Gm28439
			C78859							Gm5833
			Gm47496							1700129L04Rik
			Gm39317							Gm28847
			Gm20300							Gm18254
			Gm48172							Olfr1167
			Gm47160							Gm7891
			Gm10646							Vmn1r200
			Gm47135							Gm29216
			Gm31182							Dnah7c
			Gm47252							Gm28183
			Gm8942							Vmn1r206
			Gm48015							Olfr1225
			Gm47809							Gm28661
			Gm48231							Gm28061
			Gm48077							Snrpn
			Gm47911							Gm38106
			Gm32442							A930036K24Rik
			Gm20337							Gm37971
			A330076C08Rik							Pcdhga12
			Gm40841							Dchs2
			Gm46436							Gm37479
			Gm46404							Gm38117
			Gm49327							Gm38319
			Gm48328							Gm37764
			Gm48259							A630035G10Rik
			Gm48887							Gm10537
			4930549C15Rik							4930540E01Rik
			E130119H09Rik							Gm37412
			Gm47585							Gm38240
			Gm18079							Gm37773
			C630044B11Rik							Gm37567
			A230103O09Rik							Gm37589
			Gm48837							4930533L02Rik
			Gm48515							Gm37459
			Pnp							Gm37032
			Gm10389							Trdc
			Gm49001							Gm42870
			Bc1							Gm18901
			Gm2999							Gm42949
			Gm49502							Gm5987
			Gm32405							Gm43130
			4833412C15Rik							Gm7631
			Gm49666							Gm43523
			Gm1604a							Gm19089
			Gm49599							Obox4-ps24
			Cyp4f38-ps							Gm42669
			Gm9993							Gm7961
			B020010K11Rik							D630030B08Rik
			Gm31356							Gm43093
			AC114824.1							Gm3089
			CT010467.2							Gm8675
										Gm9794
										Gm13821
										Gm42801
										Gm18839
										Gm2796
										Gm21940
										Gm44271
										Gm43900
										Gm44134
										Gm45171
										BC026762
										Gm45025
										OR5BS1P
										Gm44661
										Olfr1291-ps1
										Olfr695
										Olfr1432
										Gm44680
										Gm45160
										Olfr706
										Olfr696-ps1
										Olfr1280
										Gm44842
										Muc16
										Gm31401
										Gm2033
										Olfr730
										Gm28710
										Gm45663
										Gm45689
										Olfr65
										Gm30504
										Gm45848
										Olfr839-ps1
										Gm7760
										Gm48092
										Gm47085
										Gm1715
										Gm20139
										Gm39317
										Gm33838
										Gm18292
										Olfr789
										Olfr912
										Olfr1238
										Gm47355
										Gm47500
										4933422A05Rik
										Gm47147
										Olfr896-ps1
										Gm47687
										Gm31182
										Gm35326
										Gm17820
										Gm48854
										Gm48310
										Gm48289
										Gm47625
										Gm47968
										Gm48324
										Gm18623
										Gm2123
										Gm48456
										Gm47494
										Gm48253
										Gm34923
										Gm18878
										Gm48365
										Gm48504
										Gm48418
										Gm10811
										Gm19134
										Gm4808
										Gm5630
										Gm48364
										Gm48488
										C730002L08Rik
										Gm48208
										Gm34354
										Gm48265
										Vmn1r14
										Vmn1r81
										Gm30159
										Vmn1r38
										Gm46516
										Vmn1r76
										4930434J06Rik
										Vmn1r21
										Gm33203
										Gm48918
										Gm29753
										Gm32913
										Vmn1r28
										Gm49180
										Gm7004
										AC160336.1
										Pdxp
										Gm49550
										Gm19782
										Gm3507
										Gm49671
										Gm32624
										4930500H12Rik
										Gm35097
										Gm49883
										Gm20098
										Gm49847
										Gm19145
										Gm49979
										Gm18366
										Gm30192
										Vmn1r59
										Vmn1r88
										Gm50444
										Gm32027
										Gm4230
										AL928616.2
										AC147806.2
